# Supplementary material for: 1-Bromo-2-chloro-4,5-dimethoxy­benzene
Source: Acta Crystallogr Sect E Struct Rep Online. 2010 Mar 13;66(Pt 4):o813. doi: 10.1107/S1600536810008445 (PMC2984005; doi:10.1107/S1600536810008445)
Supplement: Supplementary file 1 [file e-66-0o813-sup1.cif]

##############################################################################
###                                                                        ###
###        Electronic paper (Acta Crystallographica Section E)             ###
###                                                                        ###
##############################################################################
#                                                                            #
# This CIF contains the data in a paper accepted for publication in Acta     #
# Crystallographica Section E. It conforms to the requirements of Notes      #
# for Authors for Section E, and has been peer reviewed under the auspices   #
# of the IUCr Commission on Journals.                                        #
#                                                                            #
# Full details of the Crystallographic Information File format               #
# are given in the paper "The Crystallographic Information File (CIF):       #
# a New Standard Archive File for Crystallography" by S. R. Hall, F. H.      #
# Allen and I. D. Brown [Acta Cryst. (1991), A47, 655-685].                  #
#                                                                            #
# The current version of the core CIF dictionary is obtainable from          #
# ftp://ftp.iucr.org/pub/cif_core.dic. The current version number is 2.4.    #
#                                                                            #
# Software is freely available for graphical display of the structure(s) in  #
# this CIF.  For information consult the CIF home page http://www.iucr.org/  #
# cif/home.html                                                              #
#                                                                            #
# This file may be used for bona fide research purposes within the           #
# scientific community so long as proper attribution is given to the journal # 
# article from which it was obtained.                                        #
#                                                                            #
##############################################################################
                                             
data_I
_audit_creation_method     SHELXL-97
_chemical_name_systematic
;
1-Bromo-2-chloro-4,5-dimethoxybenzene
;
_chemical_name_common     ?
_chemical_formula_moiety     'C8 H8 Br Cl O2'
_chemical_formula_sum     'C8 H8 Br Cl O2'
_chemical_formula_iupac     'C8 H8 Br Cl O2'
_chemical_formula_weight     251.50
_chemical_melting_point     ?
_symmetry_cell_setting     Triclinic
_symmetry_space_group_name_H-M     'P -1'
_symmetry_space_group_name_Hall     '-P 1'
loop_
    _symmetry_equiv_pos_as_xyz
    'x, y, z'
    '-x, -y, -z'
_cell_length_a     9.9264(2)
_cell_length_b     9.9410(2)
_cell_length_c     19.7219(5)
_cell_angle_alpha     75.9259(8)
_cell_angle_beta     75.9323(8)
_cell_angle_gamma     79.9479(10)
_cell_volume     1817.26(7)
_cell_formula_units_Z     8
_cell_measurement_reflns_used     7193
_cell_measurement_theta_min     1.00
_cell_measurement_theta_max     27.48
_cell_measurement_temperature     90.0(2)
_exptl_crystal_description     Block
_exptl_crystal_colour     colourless
_exptl_crystal_size_max     0.22
_exptl_crystal_size_mid     0.22
_exptl_crystal_size_min     0.20
_exptl_crystal_density_diffrn     1.839
_exptl_crystal_density_meas     ?
_exptl_crystal_density_method     'not measured'
_exptl_crystal_F_000     992
_exptl_absorpt_coefficient_mu     4.772
_exptl_absorpt_correction_type     multi-scan
_exptl_absorpt_process_details     '(SCALEPACK; Otwinowski & Minor, 1997)'
_exptl_absorpt_correction_T_min     0.360
_exptl_absorpt_correction_T_max     0.385
_exptl_special_details
;
The triclinic cell appears to transform to a C-centered monoclinic cell but the
data fail to merge in a satisfactory way in that setting. The structure solved
and refined well with the triclinic setting in spite of the extensive
disorder. The refined model does not transform to any monoclinic C model
either manually or by use of missed symmetry algorithms such as ADDSYM as
implemented in Platon (Spek).
;
_diffrn_ambient_temperature     90.0(2)
_diffrn_radiation_type     MoK\a
_diffrn_radiation_wavelength     0.71073
_diffrn_radiation_source     'fine-focus sealed tube'
_diffrn_radiation_monochromator     graphite
_diffrn_measurement_device_type     'Nonius KappaCCD diffractometer'
_diffrn_measurement_method     '\w scans at fixed \c = 55\%'
_diffrn_detector_area_resol_mean     18
_diffrn_reflns_number     14754
_diffrn_reflns_av_R_equivalents     0.0345
_diffrn_reflns_av_sigmaI/netI     0.0579
_diffrn_reflns_theta_min     2.13
_diffrn_reflns_theta_max     27.49
_diffrn_reflns_theta_full     27.49
_diffrn_measured_fraction_theta_max     .984
_diffrn_measured_fraction_theta_full     .984
_diffrn_reflns_limit_h_min     -12
_diffrn_reflns_limit_h_max     12
_diffrn_reflns_limit_k_min     -12
_diffrn_reflns_limit_k_max     12
_diffrn_reflns_limit_l_min     -25
_diffrn_reflns_limit_l_max     25
_diffrn_standards_number     0
_diffrn_standards_interval_count     .
_diffrn_standards_interval_time     .
_diffrn_standards_decay_%     ?
_refine_special_details
;
Refinement of <i>F</i>^2^ against ALL reflections. The weighted <i>R</i>-factor
wR and goodness of fit <i>S</i> are based on <i>F</i>^2^, conventional
<i>R</i>-factors <i>R</i> are based on <i>F</i>, with <i>F</i> set to zero for
negative <i>F</i>^2^. The threshold expression of <i>F</i>^2^ >
\s(<i>F</i>^2^) is used only for calculating <i>R</i>-factors(gt) etc. and is
not relevant to the choice of reflections for refinement. <i>R</i>-factors
based on <i>F</i>^2^ are statistically about twice as large as those based on
<i>F</i>, and <i>R</i>- factors based on ALL data will be even larger.
;
_reflns_number_total     8202
_reflns_number_gt     6065
_reflns_threshold_expression     I>2\s(I)
_refine_ls_structure_factor_coef     Fsqd
_refine_ls_matrix_type     full
_refine_ls_R_factor_all     0.0643
_refine_ls_R_factor_gt     0.0364
_refine_ls_wR_factor_gt     0.0624
_refine_ls_wR_factor_ref     0.0695
_refine_ls_goodness_of_fit_ref     1.036
_refine_ls_restrained_S_all     1.036
_refine_ls_number_reflns     8202
_refine_ls_number_parameters     471
_refine_ls_number_restraints     16
_refine_ls_hydrogen_treatment     constr
_refine_ls_weighting_scheme     calc
_refine_ls_weighting_details
         'calc w=1/[\s^2^(Fo^2^)+(0.0154P)^2^+1.1857P] where P=(Fo^2^+2Fc^2^)/3'
_atom_sites_solution_hydrogens     geom
_atom_sites_solution_primary     direct
_atom_sites_solution_secondary     difmap
_refine_ls_shift/su_max     0.004
_refine_ls_shift/su_mean     0.000
_refine_diff_density_max     .434
_refine_diff_density_min     -.415
_refine_ls_extinction_method     none
_refine_ls_extinction_coef     ?
loop_
    _atom_type_symbol
    _atom_type_description
    _atom_type_scat_dispersion_real
    _atom_type_scat_dispersion_imag
    _atom_type_scat_source
    'C' 'C' .0033 .0016 'International Tables Vol C Tables 4.2.6.8 and 6.1.1.4'
    'H' 'H' .0000 .0000 'International Tables Vol C Tables 4.2.6.8 and 6.1.1.4'
    'O' 'O' .0106 .0060 'International Tables Vol C Tables 4.2.6.8 and 6.1.1.4'
    'Cl' 'Cl' .1484 .1585
                         'International Tables Vol C Tables 4.2.6.8 and 6.1.1.4'
    'Br' 'Br' -.2901 2.4595
                         'International Tables Vol C Tables 4.2.6.8 and 6.1.1.4'
_computing_data_collection     'COLLECT (Nonius, 1998)'
_computing_cell_refinement     'SCALEPACK (Otwinowski & Minor, 1997)'
_computing_data_reduction     'DENZO-SMN (Otwinowski & Minor, 1997)'
_computing_structure_solution     'SHELXS97 (Sheldrick, 2008)'
_computing_structure_refinement     'SHELXL97 (Sheldrick, 2008)'
_computing_molecular_graphics     'XP in SHELXTL (Sheldrick, 2008)'
_computing_publication_material
;
SHELXL97 (Sheldrick, 2008) and local procedures
;
loop_
    _atom_site_type_symbol
    _atom_site_label
    _atom_site_fract_x
    _atom_site_fract_y
    _atom_site_fract_z
    _atom_site_U_iso_or_equiv
    _atom_site_adp_type
    _atom_site_calc_flag
    _atom_site_refinement_flags
    _atom_site_occupancy
    _atom_site_disorder_assembly
    _atom_site_disorder_group
    Br Br1A -0.0045(2) 0.9524(3) 0.89744(16) 0.0246(2) Uani d PD 0.7451(15) A 1
    Cl Cl1A 0.0944(17) 0.6347(17) 0.9666(8) 0.0225(9) Uani d PD 0.7451(15) A 1
    Br Br1E 0.096(2) 0.618(2) 0.9722(9) 0.0225(9) Uani d PD 0.2549(15) A 2
    Cl Cl1E 0.0103(17) 0.954(2) 0.8902(13) 0.0246(2) Uani d PD 0.2549(15) A 2
    O O1A 0.54879(19) 0.65270(19) 0.77345(10) 0.0217(5) Uani d . 1 . .
    O O2A 0.47578(19) 0.90927(19) 0.71339(10) 0.0228(5) Uani d . 1 A .
    C C1A 0.1671(3) 0.8534(3) 0.85998(15) 0.0192(6) Uani d D 1 . .
    C C2A 0.2065(3) 0.7175(3) 0.89182(14) 0.0177(6) Uani d D 1 A .
    C C3A 0.3335(3) 0.6477(3) 0.86393(15) 0.0177(6) Uani d . 1 . .
    H H3A 0.3599 0.5538 0.8860 0.021 Uiso calc R 1 A .
    C C4A 0.4218(3) 0.7129(3) 0.80463(15) 0.0177(6) Uani d . 1 A .
    C C5A 0.3819(3) 0.8520(3) 0.77156(15) 0.0189(6) Uani d . 1 . .
    C C6A 0.2548(3) 0.9211(3) 0.79966(15) 0.0194(6) Uani d . 1 A .
    H H6A 0.2273 1.0148 0.7777 0.023 Uiso calc R 1 . .
    C C7A 0.5938(3) 0.5126(3) 0.80712(16) 0.0214(7) Uani d . 1 . .
    H H7A1 0.6038 0.5111 0.8555 0.032 Uiso calc R 1 . .
    H H7A2 0.6841 0.4794 0.7792 0.032 Uiso calc R 1 . .
    H H7A3 0.5243 0.4517 0.8096 0.032 Uiso calc R 1 . .
    C C8A 0.4342(3) 1.0479(3) 0.67626(16) 0.0249(7) Uani d . 1 . .
    H H8A1 0.3468 1.0494 0.6611 0.037 Uiso calc R 1 A .
    H H8A2 0.5076 1.0756 0.6341 0.037 Uiso calc R 1 . .
    H H8A3 0.4200 1.1132 0.7081 0.037 Uiso calc R 1 . .
    Br Br1B 0.4007(8) 0.3438(5) 1.0251(4) 0.0247(4) Uani d PD 0.5438(15) B 1
    Cl Cl1B 0.698(2) 0.2075(19) 0.9410(8) 0.0245(6) Uani d PD 0.5438(15) B 1
    Br Br1F 0.7056(10) 0.2212(9) 0.9393(4) 0.0245(6) Uani d PD 0.4562(15) B 2
    Cl Cl1F 0.400(2) 0.3317(15) 1.0310(12) 0.0247(4) Uani d PD 0.4562(15) B 2
    O O1B 0.41582(19) -0.1413(2) 1.20683(10) 0.0233(5) Uani d . 1 . .
    O O2B 0.65841(19) -0.23454(19) 1.14057(10) 0.0219(5) Uani d . 1 B .
    C C1B 0.6106(3) 0.1110(3) 1.02176(14) 0.0182(6) Uani d D 1 . .
    C C2B 0.4826(3) 0.1619(3) 1.05831(15) 0.0186(6) Uani d D 1 B .
    C C3B 0.4143(3) 0.0807(3) 1.12061(15) 0.0201(6) Uani d . 1 . .
    H H3B 0.3263 0.1169 1.1455 0.024 Uiso calc R 1 B .
    C C4B 0.4733(3) -0.0519(3) 1.14657(15) 0.0168(6) Uani d . 1 B .
    C C5B 0.6059(3) -0.1041(3) 1.10984(15) 0.0170(6) Uani d . 1 . .
    C C6B 0.6721(3) -0.0233(3) 1.04787(15) 0.0175(6) Uani d . 1 B .
    H H6B 0.7602 -0.0588 1.0227 0.021 Uiso calc R 1 . .
    C C7B 0.2835(3) -0.0911(3) 1.24616(16) 0.0291(7) Uani d . 1 . .
    H H7B1 0.2936 -0.0102 1.2639 0.044 Uiso calc R 1 . .
    H H7B2 0.2503 -0.1652 1.2867 0.044 Uiso calc R 1 . .
    H H7B3 0.2159 -0.0635 1.2149 0.044 Uiso calc R 1 . .
    C C8B 0.7944(3) -0.2893(3) 1.10553(16) 0.0247(7) Uani d . 1 . .
    H H8B1 0.7907 -0.2980 1.0576 0.037 Uiso calc R 1 B .
    H H8B2 0.8227 -0.3815 1.1334 0.037 Uiso calc R 1 . .
    H H8B3 0.8624 -0.2259 1.1017 0.037 Uiso calc R 1 . .
    Br Br1C 1.2543(5) 0.6563(7) 0.4287(3) 0.0254(4) Uani d PD 0.5027(15) C 1
    Cl Cl1C 1.3717(15) 0.357(2) 0.5194(12) 0.0222(4) Uani d PD 0.5027(15) C 1
    Br Br1G 1.3817(6) 0.3453(8) 0.5159(5) 0.0222(4) Uani d PD 0.4973(15) C 2
    Cl Cl1G 1.2350(13) 0.6548(19) 0.4322(7) 0.0254(4) Uani d PD 0.4973(15) C 2
    O O1C 0.83249(19) 0.63322(19) 0.65073(10) 0.0217(5) Uani d . 1 . .
    O O2C 0.9333(2) 0.3954(2) 0.71708(10) 0.0233(5) Uani d . 1 C .
    C C1C 1.2099(3) 0.4433(3) 0.55384(15) 0.0174(6) Uani d D 1 . .
    C C2C 1.1566(3) 0.5695(3) 0.51819(14) 0.0186(6) Uani d D 1 C .
    C C3C 1.0281(3) 0.6376(3) 0.54883(14) 0.0176(6) Uani d . 1 . .
    H H3C 0.9909 0.7250 0.5238 0.021 Uiso calc R 1 C .
    C C4C 0.9560(3) 0.5771(3) 0.61543(15) 0.0189(6) Uani d . 1 C .
    C C5C 1.0120(3) 0.4465(3) 0.65207(15) 0.0176(6) Uani d . 1 . .
    C C6C 1.1377(3) 0.3812(3) 0.62102(15) 0.0186(6) Uani d . 1 C .
    H H6C 1.1755 0.2935 0.6454 0.022 Uiso calc R 1 . .
    C C7C 0.7725(3) 0.7672(3) 0.61599(16) 0.0259(7) Uani d . 1 . .
    H H7C1 0.8364 0.8367 0.6087 0.039 Uiso calc R 1 . .
    H H7C2 0.6828 0.7955 0.6460 0.039 Uiso calc R 1 . .
    H H7C3 0.7576 0.7605 0.5696 0.039 Uiso calc R 1 . .
    C C8C 0.9994(3) 0.2797(3) 0.76102(16) 0.0252(7) Uani d . 1 . .
    H H8C1 1.0156 0.1976 0.7396 0.038 Uiso calc R 1 C .
    H H8C2 0.9389 0.2598 0.8087 0.038 Uiso calc R 1 . .
    H H8C3 1.0891 0.3023 0.7650 0.038 Uiso calc R 1 . .
    Br Br1D 0.9822(6) 0.9422(4) 0.3907(3) 0.0248(3) Uani d PD 0.6246(15) D 1
    Cl Cl1D 0.667(2) 1.065(2) 0.4698(8) 0.0265(8) Uani d PD 0.6246(15) D 1
    Br Br1H 0.6728(14) 1.0541(14) 0.4769(5) 0.0265(8) Uani d PD 0.3754(15) D 2
    Cl Cl1H 0.978(2) 0.9528(16) 0.3837(11) 0.0248(3) Uani d PD 0.3754(15) D 2
    O O1D 0.94378(19) 1.42221(19) 0.20683(10) 0.0199(4) Uani d . 1 . .
    O O2D 0.69740(19) 1.50728(19) 0.27335(10) 0.0196(4) Uani d . 1 D .
    C C1D 0.7583(3) 1.1643(3) 0.39183(14) 0.0203(7) Uani d D 1 . .
    C C2D 0.8882(3) 1.1176(3) 0.35572(15) 0.0190(6) Uani d D 1 D .
    C C3D 0.9541(3) 1.2016(3) 0.29312(15) 0.0179(6) Uani d . 1 . .
    H H3D 1.0442 1.1693 0.2686 0.022 Uiso calc R 1 D .
    C C4D 0.8889(3) 1.3311(3) 0.26678(15) 0.0181(6) Uani d . 1 D .
    C C5D 0.7543(3) 1.3787(3) 0.30347(15) 0.0170(6) Uani d . 1 . .
    C C6D 0.6913(3) 1.2950(3) 0.36545(15) 0.0198(6) Uani d . 1 D .
    H H6D 0.6013 1.3266 0.3904 0.024 Uiso calc R 1 . .
    C C7D 1.0845(3) 1.3829(3) 0.17138(16) 0.0238(7) Uani d . 1 . .
    H H7D1 1.1459 1.3604 0.2057 0.036 Uiso calc R 1 . .
    H H7D2 1.1163 1.4606 0.1327 0.036 Uiso calc R 1 . .
    H H7D3 1.0873 1.3009 0.1515 0.036 Uiso calc R 1 . .
    C C8D 0.5633(3) 1.5601(3) 0.31173(16) 0.0234(7) Uani d . 1 . .
    H H8D1 0.4954 1.4951 0.3178 0.035 Uiso calc R 1 D .
    H H8D2 0.5312 1.6517 0.2847 0.035 Uiso calc R 1 . .
    H H8D3 0.5721 1.5693 0.3588 0.035 Uiso calc R 1 . .
loop_
    _atom_site_aniso_label
    _atom_site_aniso_U_11
    _atom_site_aniso_U_22
    _atom_site_aniso_U_33
    _atom_site_aniso_U_12
    _atom_site_aniso_U_13
    _atom_site_aniso_U_23
    Br1A 0.0207(6) 0.0204(2) 0.0261(8) 0.0010(4) 0.0031(4) -0.0028(4)
    Cl1A 0.0260(4) 0.016(3) 0.0187(17) -0.0060(16) 0.0003(11) 0.0057(14)
    Br1E 0.0260(4) 0.016(3) 0.0187(17) -0.0060(16) 0.0003(11) 0.0057(14)
    Cl1E 0.0207(6) 0.0204(2) 0.0261(8) 0.0010(4) 0.0031(4) -0.0028(4)
    O1A 0.0190(10) 0.0158(10) 0.0253(12) 0.0016(8) -0.0008(9) -0.0014(9)
    O2A 0.0220(11) 0.0167(11) 0.0232(12) -0.0037(9) 0.0010(9) 0.0032(9)
    C1A 0.0155(14) 0.0203(16) 0.0220(16) -0.0014(12) -0.0018(12) -0.0076(13)
    C2A 0.0204(15) 0.0179(15) 0.0162(15) -0.0072(12) -0.0028(12) -0.0037(12)
    C3A 0.0194(15) 0.0141(14) 0.0191(16) -0.0012(12) -0.0043(12) -0.0027(12)
    C4A 0.0162(14) 0.0178(15) 0.0212(16) -0.0025(12) -0.0044(12) -0.0070(13)
    C5A 0.0198(15) 0.0190(15) 0.0201(16) -0.0076(12) -0.0044(13) -0.0043(13)
    C6A 0.0217(15) 0.0144(15) 0.0222(17) -0.0029(12) -0.0048(13) -0.0036(13)
    C7A 0.0196(15) 0.0186(16) 0.0242(17) 0.0010(12) -0.0055(13) -0.0024(13)
    C8A 0.0261(17) 0.0180(16) 0.0255(18) -0.0037(13) -0.0023(14) 0.0027(13)
    Br1B 0.0320(3) 0.0169(9) 0.0225(13) 0.0032(7) -0.0081(7) -0.0010(7)
    Cl1B 0.0267(11) 0.0222(16) 0.0212(4) -0.0091(8) -0.0005(4) 0.0016(7)
    Br1F 0.0267(11) 0.0222(16) 0.0212(4) -0.0091(8) -0.0005(4) 0.0016(7)
    Cl1F 0.0320(3) 0.0169(9) 0.0225(13) 0.0032(7) -0.0081(7) -0.0010(7)
    O1B 0.0211(11) 0.0248(11) 0.0158(11) -0.0012(9) 0.0018(9) 0.0041(9)
    O2B 0.0227(11) 0.0192(11) 0.0184(11) 0.0016(9) -0.0020(9) 0.0006(9)
    C1B 0.0216(15) 0.0193(15) 0.0156(15) -0.0079(12) -0.0036(12) -0.0037(12)
    C2B 0.0220(15) 0.0133(14) 0.0224(16) -0.0013(12) -0.0099(13) -0.0027(12)
    C3B 0.0198(15) 0.0223(16) 0.0177(16) -0.0013(12) -0.0026(13) -0.0054(13)
    C4B 0.0186(15) 0.0164(15) 0.0150(15) -0.0044(12) -0.0026(12) -0.0018(12)
    C5B 0.0209(15) 0.0160(15) 0.0155(15) -0.0003(12) -0.0065(12) -0.0047(12)
    C6B 0.0174(15) 0.0182(15) 0.0173(15) -0.0037(12) -0.0033(12) -0.0034(12)
    C7B 0.0204(16) 0.0349(19) 0.0221(18) 0.0021(14) 0.0027(13) 0.0019(15)
    C8B 0.0239(16) 0.0218(16) 0.0247(17) 0.0039(13) -0.0021(14) -0.0058(14)
    Br1C 0.0183(14) 0.0303(3) 0.0202(6) -0.0011(10) 0.0021(7) 0.0009(4)
    Cl1C 0.0207(9) 0.0226(13) 0.0212(9) 0.0018(6) -0.0004(7) -0.0075(7)
    Br1G 0.0207(9) 0.0226(13) 0.0212(9) 0.0018(6) -0.0004(7) -0.0075(7)
    Cl1G 0.0183(14) 0.0303(3) 0.0202(6) -0.0011(10) 0.0021(7) 0.0009(4)
    O1C 0.0188(10) 0.0202(11) 0.0204(11) 0.0029(8) 0.0000(9) -0.0018(9)
    O2C 0.0240(11) 0.0216(11) 0.0179(11) -0.0002(9) 0.0002(9) 0.0016(9)
    C1C 0.0161(14) 0.0202(16) 0.0180(16) -0.0025(12) -0.0034(12) -0.0082(13)
    C2C 0.0198(15) 0.0208(16) 0.0154(15) -0.0059(13) -0.0029(12) -0.0026(13)
    C3C 0.0208(15) 0.0150(15) 0.0172(16) -0.0008(12) -0.0076(13) -0.0012(12)
    C4C 0.0171(15) 0.0187(15) 0.0212(16) -0.0035(12) -0.0021(13) -0.0056(13)
    C5C 0.0205(15) 0.0165(15) 0.0154(15) -0.0050(12) -0.0026(12) -0.0017(12)
    C6C 0.0228(16) 0.0108(14) 0.0222(16) -0.0010(12) -0.0073(13) -0.0017(12)
    C7C 0.0216(16) 0.0233(17) 0.0285(18) 0.0037(13) -0.0049(14) -0.0025(14)
    C8C 0.0311(17) 0.0217(16) 0.0176(16) -0.0009(13) -0.0044(14) 0.0034(13)
    Br1D 0.0298(4) 0.0143(6) 0.0241(11) 0.0025(5) -0.0030(6) 0.0014(6)
    Cl1D 0.0316(9) 0.0224(18) 0.0174(17) -0.0032(11) 0.0017(12) 0.0045(10)
    Br1H 0.0316(9) 0.0224(18) 0.0174(17) -0.0032(11) 0.0017(12) 0.0045(10)
    Cl1H 0.0298(4) 0.0143(6) 0.0241(11) 0.0025(5) -0.0030(6) 0.0014(6)
    O1D 0.0181(10) 0.0182(10) 0.0186(11) -0.0002(8) -0.0009(9) 0.0012(9)
    O2D 0.0205(11) 0.0156(10) 0.0197(11) 0.0017(8) -0.0031(9) -0.0021(9)
    C1D 0.0252(16) 0.0177(15) 0.0170(16) -0.0067(13) -0.0015(13) -0.0019(13)
    C2D 0.0231(16) 0.0103(14) 0.0249(17) -0.0015(12) -0.0085(13) -0.0032(12)
    C3D 0.0171(14) 0.0161(15) 0.0207(16) -0.0006(12) -0.0040(12) -0.0050(12)
    C4D 0.0215(15) 0.0198(16) 0.0137(15) -0.0072(12) -0.0033(12) -0.0018(12)
    C5D 0.0190(15) 0.0140(14) 0.0192(16) -0.0007(11) -0.0072(12) -0.0034(12)
    C6D 0.0204(15) 0.0213(16) 0.0177(16) -0.0030(12) -0.0021(13) -0.0059(13)
    C7D 0.0197(16) 0.0231(16) 0.0234(17) -0.0024(13) 0.0028(13) -0.0029(13)
    C8D 0.0207(16) 0.0224(16) 0.0268(18) 0.0050(13) -0.0066(14) -0.0085(14)
_geom_special_details
;
All esds (except the esd in the dihedral angle between two l.s. planes) are
estimated using the full covariance matrix. The cell esds are taken into
account individually in the estimation of esds in distances, angles and
torsion angles; correlations between esds in cell parameters are only used
when they are defined by crystal symmetry. An approximate (isotropic)
treatment of cell esds is used for estimating esds involving l.s. planes.
;
loop_
    _geom_bond_atom_site_label_1
    _geom_bond_atom_site_label_2
    _geom_bond_site_symmetry_2
    _geom_bond_distance
    _geom_bond_publ_flag
    Br1A C1A . 1.890(3) ?
    Cl1A C2A . 1.739(8) ?
    Br1E C2A . 1.862(9) ?
    Cl1E C1A . 1.753(11) ?
    O1A C4A . 1.365(3) ?
    O1A C7A . 1.434(3) ?
    O2A C5A . 1.362(3) ?
    O2A C8A . 1.436(3) ?
    C1A C2A . 1.376(4) ?
    C1A C6A . 1.392(4) ?
    C2A C3A . 1.385(4) ?
    C3A C4A . 1.374(4) ?
    C3A H3A . 0.95 ?
    C4A C5A . 1.411(4) ?
    C5A C6A . 1.383(4) ?
    C6A H6A . 0.95 ?
    C7A H7A1 . 0.98 ?
    C7A H7A2 . 0.98 ?
    C7A H7A3 . 0.98 ?
    C8A H8A1 . 0.98 ?
    C8A H8A2 . 0.98 ?
    C8A H8A3 . 0.98 ?
    Br1B C2B . 1.879(5) ?
    Cl1B C1B . 1.755(10) ?
    Br1F C1B . 1.867(6) ?
    Cl1F C2B . 1.760(11) ?
    O1B C4B . 1.364(3) ?
    O1B C7B . 1.428(3) ?
    O2B C5B . 1.363(3) ?
    O2B C8B . 1.439(3) ?
    C1B C2B . 1.377(4) ?
    C1B C6B . 1.398(4) ?
    C2B C3B . 1.387(4) ?
    C3B C4B . 1.375(4) ?
    C3B H3B . 0.95 ?
    C4B C5B . 1.416(4) ?
    C5B C6B . 1.374(4) ?
    C6B H6B . 0.95 ?
    C7B H7B1 . 0.98 ?
    C7B H7B2 . 0.98 ?
    C7B H7B3 . 0.98 ?
    C8B H8B1 . 0.98 ?
    C8B H8B2 . 0.98 ?
    C8B H8B3 . 0.98 ?
    Br1C C2C . 1.877(5) ?
    Cl1C C1C . 1.746(10) ?
    Br1G C1C . 1.890(5) ?
    Cl1G C2C . 1.758(10) ?
    O1C C4C . 1.354(3) ?
    O1C C7C . 1.440(3) ?
    O2C C5C . 1.359(3) ?
    O2C C8C . 1.425(3) ?
    C1C C2C . 1.367(4) ?
    C1C C6C . 1.394(4) ?
    C2C C3C . 1.405(4) ?
    C3C C4C . 1.381(4) ?
    C3C H3C . 0.95 ?
    C4C C5C . 1.416(4) ?
    C5C C6C . 1.375(4) ?
    C6C H6C . 0.95 ?
    C7C H7C1 . 0.98 ?
    C7C H7C2 . 0.98 ?
    C7C H7C3 . 0.98 ?
    C8C H8C1 . 0.98 ?
    C8C H8C2 . 0.98 ?
    C8C H8C3 . 0.98 ?
    Br1D C2D . 1.883(4) ?
    Cl1D C1D . 1.747(10) ?
    Br1H C1D . 1.864(7) ?
    Cl1H C2D . 1.753(11) ?
    O1D C4D . 1.361(3) ?
    O1D C7D . 1.435(3) ?
    O2D C5D . 1.359(3) ?
    O2D C8D . 1.442(3) ?
    C1D C2D . 1.375(4) ?
    C1D C6D . 1.393(4) ?
    C2D C3D . 1.395(4) ?
    C3D C4D . 1.375(4) ?
    C3D H3D . 0.95 ?
    C4D C5D . 1.417(4) ?
    C5D C6D . 1.376(4) ?
    C6D H6D . 0.95 ?
    C7D H7D1 . 0.98 ?
    C7D H7D2 . 0.98 ?
    C7D H7D3 . 0.98 ?
    C8D H8D1 . 0.98 ?
    C8D H8D2 . 0.98 ?
    C8D H8D3 . 0.98 ?
loop_
    _geom_angle_atom_site_label_1
    _geom_angle_atom_site_label_2
    _geom_angle_atom_site_label_3
    _geom_angle_site_symmetry_1
    _geom_angle_site_symmetry_3
    _geom_angle
    _geom_angle_publ_flag
    C4A O1A C7A . . 116.8(2) ?
    C5A O2A C8A . . 117.0(2) ?
    C2A C1A C6A . . 120.1(2) ?
    C2A C1A Cl1E . . 124.7(8) ?
    C6A C1A Cl1E . . 115.2(8) ?
    C2A C1A Br1A . . 121.1(2) ?
    C6A C1A Br1A . . 118.8(2) ?
    C1A C2A C3A . . 120.1(2) ?
    C1A C2A Cl1A . . 119.3(6) ?
    C3A C2A Cl1A . . 120.7(6) ?
    C1A C2A Br1E . . 123.3(7) ?
    C3A C2A Br1E . . 116.6(7) ?
    C4A C3A C2A . . 120.7(3) ?
    C4A C3A H3A . . 119.7 ?
    C2A C3A H3A . . 119.7 ?
    O1A C4A C3A . . 124.8(3) ?
    O1A C4A C5A . . 115.6(2) ?
    C3A C4A C5A . . 119.6(3) ?
    O2A C5A C6A . . 124.7(3) ?
    O2A C5A C4A . . 115.9(2) ?
    C6A C5A C4A . . 119.4(3) ?
    C5A C6A C1A . . 120.1(3) ?
    C5A C6A H6A . . 119.9 ?
    C1A C6A H6A . . 119.9 ?
    O1A C7A H7A1 . . 109.5 ?
    O1A C7A H7A2 . . 109.5 ?
    H7A1 C7A H7A2 . . 109.5 ?
    O1A C7A H7A3 . . 109.5 ?
    H7A1 C7A H7A3 . . 109.5 ?
    H7A2 C7A H7A3 . . 109.5 ?
    O2A C8A H8A1 . . 109.5 ?
    O2A C8A H8A2 . . 109.5 ?
    H8A1 C8A H8A2 . . 109.5 ?
    O2A C8A H8A3 . . 109.5 ?
    H8A1 C8A H8A3 . . 109.5 ?
    H8A2 C8A H8A3 . . 109.5 ?
    C4B O1B C7B . . 116.6(2) ?
    C5B O2B C8B . . 116.9(2) ?
    C2B C1B C6B . . 119.7(2) ?
    C2B C1B Cl1B . . 122.0(8) ?
    C6B C1B Cl1B . . 118.3(8) ?
    C2B C1B Br1F . . 120.8(4) ?
    C6B C1B Br1F . . 119.5(4) ?
    C1B C2B C3B . . 120.5(3) ?
    C1B C2B Cl1F . . 122.8(8) ?
    C3B C2B Cl1F . . 116.7(8) ?
    C1B C2B Br1B . . 120.2(3) ?
    C3B C2B Br1B . . 119.4(3) ?
    C4B C3B C2B . . 120.4(3) ?
    C4B C3B H3B . . 119.8 ?
    C2B C3B H3B . . 119.8 ?
    O1B C4B C3B . . 125.6(3) ?
    O1B C4B C5B . . 115.0(2) ?
    C3B C4B C5B . . 119.4(3) ?
    O2B C5B C6B . . 124.8(3) ?
    O2B C5B C4B . . 115.4(2) ?
    C6B C5B C4B . . 119.7(3) ?
    C5B C6B C1B . . 120.3(3) ?
    C5B C6B H6B . . 119.8 ?
    C1B C6B H6B . . 119.8 ?
    O1B C7B H7B1 . . 109.5 ?
    O1B C7B H7B2 . . 109.5 ?
    H7B1 C7B H7B2 . . 109.5 ?
    O1B C7B H7B3 . . 109.5 ?
    H7B1 C7B H7B3 . . 109.5 ?
    H7B2 C7B H7B3 . . 109.5 ?
    O2B C8B H8B1 . . 109.5 ?
    O2B C8B H8B2 . . 109.5 ?
    H8B1 C8B H8B2 . . 109.5 ?
    O2B C8B H8B3 . . 109.5 ?
    H8B1 C8B H8B3 . . 109.5 ?
    H8B2 C8B H8B3 . . 109.5 ?
    C4C O1C C7C . . 117.1(2) ?
    C5C O2C C8C . . 116.2(2) ?
    C2C C1C C6C . . 120.4(2) ?
    C2C C1C Cl1C . . 122.0(8) ?
    C6C C1C Cl1C . . 117.6(8) ?
    C2C C1C Br1G . . 122.6(4) ?
    C6C C1C Br1G . . 117.0(3) ?
    C1C C2C C3C . . 120.2(2) ?
    C1C C2C Cl1G . . 124.5(6) ?
    C3C C2C Cl1G . . 115.3(6) ?
    C1C C2C Br1C . . 121.0(3) ?
    C3C C2C Br1C . . 118.8(3) ?
    C4C C3C C2C . . 119.8(3) ?
    C4C C3C H3C . . 120.1 ?
    C2C C3C H3C . . 120.1 ?
    O1C C4C C3C . . 125.2(3) ?
    O1C C4C C5C . . 115.1(2) ?
    C3C C4C C5C . . 119.6(3) ?
    O2C C5C C6C . . 125.1(3) ?
    O2C C5C C4C . . 115.3(2) ?
    C6C C5C C4C . . 119.7(3) ?
    C5C C6C C1C . . 120.3(3) ?
    C5C C6C H6C . . 119.9 ?
    C1C C6C H6C . . 119.9 ?
    O1C C7C H7C1 . . 109.5 ?
    O1C C7C H7C2 . . 109.5 ?
    H7C1 C7C H7C2 . . 109.5 ?
    O1C C7C H7C3 . . 109.5 ?
    H7C1 C7C H7C3 . . 109.5 ?
    H7C2 C7C H7C3 . . 109.5 ?
    O2C C8C H8C1 . . 109.5 ?
    O2C C8C H8C2 . . 109.5 ?
    H8C1 C8C H8C2 . . 109.5 ?
    O2C C8C H8C3 . . 109.5 ?
    H8C1 C8C H8C3 . . 109.5 ?
    H8C2 C8C H8C3 . . 109.5 ?
    C4D O1D C7D . . 116.8(2) ?
    C5D O2D C8D . . 116.4(2) ?
    C2D C1D C6D . . 120.1(2) ?
    C2D C1D Cl1D . . 123.2(7) ?
    C6D C1D Cl1D . . 116.7(7) ?
    C2D C1D Br1H . . 120.1(5) ?
    C6D C1D Br1H . . 119.8(5) ?
    C1D C2D C3D . . 120.1(3) ?
    C1D C2D Cl1H . . 123.1(8) ?
    C3D C2D Cl1H . . 116.7(8) ?
    C1D C2D Br1D . . 121.0(3) ?
    C3D C2D Br1D . . 118.9(3) ?
    C4D C3D C2D . . 120.2(3) ?
    C4D C3D H3D . . 119.9 ?
    C2D C3D H3D . . 119.9 ?
    O1D C4D C3D . . 125.2(3) ?
    O1D C4D C5D . . 115.1(2) ?
    C3D C4D C5D . . 119.7(3) ?
    O2D C5D C6D . . 124.9(3) ?
    O2D C5D C4D . . 115.7(2) ?
    C6D C5D C4D . . 119.4(3) ?
    C5D C6D C1D . . 120.5(3) ?
    C5D C6D H6D . . 119.8 ?
    C1D C6D H6D . . 119.8 ?
    O1D C7D H7D1 . . 109.5 ?
    O1D C7D H7D2 . . 109.5 ?
    H7D1 C7D H7D2 . . 109.5 ?
    O1D C7D H7D3 . . 109.5 ?
    H7D1 C7D H7D3 . . 109.5 ?
    H7D2 C7D H7D3 . . 109.5 ?
    O2D C8D H8D1 . . 109.5 ?
    O2D C8D H8D2 . . 109.5 ?
    H8D1 C8D H8D2 . . 109.5 ?
    O2D C8D H8D3 . . 109.5 ?
    H8D1 C8D H8D3 . . 109.5 ?
    H8D2 C8D H8D3 . . 109.5 ?
loop_
    _geom_torsion_atom_site_label_1
    _geom_torsion_atom_site_label_2
    _geom_torsion_atom_site_label_3
    _geom_torsion_atom_site_label_4
    _geom_torsion_site_symmetry_1
    _geom_torsion_site_symmetry_2
    _geom_torsion_site_symmetry_3
    _geom_torsion_site_symmetry_4
    _geom_torsion
    _geom_torsion_publ_flag
    C6A C1A C2A C3A . . . . 0.0(4) ?
    Cl1E C1A C2A C3A . . . . -179.5(12) ?
    Br1A C1A C2A C3A . . . . -179.2(2) ?
    C6A C1A C2A Cl1A . . . . -179.4(9) ?
    Cl1E C1A C2A Cl1A . . . . 1.1(15) ?
    Br1A C1A C2A Cl1A . . . . 1.4(9) ?
    C6A C1A C2A Br1E . . . . -179.6(10) ?
    Cl1E C1A C2A Br1E . . . . 0.9(16) ?
    Br1A C1A C2A Br1E . . . . 1.2(10) ?
    C1A C2A C3A C4A . . . . 0.3(4) ?
    Cl1A C2A C3A C4A . . . . 179.7(9) ?
    Br1E C2A C3A C4A . . . . 180.0(9) ?
    C7A O1A C4A C3A . . . . -2.1(4) ?
    C7A O1A C4A C5A . . . . 178.3(2) ?
    C2A C3A C4A O1A . . . . 179.9(2) ?
    C2A C3A C4A C5A . . . . -0.5(4) ?
    C8A O2A C5A C6A . . . . -4.5(4) ?
    C8A O2A C5A C4A . . . . 176.4(2) ?
    O1A C4A C5A O2A . . . . -0.8(4) ?
    C3A C4A C5A O2A . . . . 179.6(2) ?
    O1A C4A C5A C6A . . . . -180.0(2) ?
    C3A C4A C5A C6A . . . . 0.4(4) ?
    O2A C5A C6A C1A . . . . -179.2(2) ?
    C4A C5A C6A C1A . . . . -0.1(4) ?
    C2A C1A C6A C5A . . . . -0.1(4) ?
    Cl1E C1A C6A C5A . . . . 179.4(11) ?
    Br1A C1A C6A C5A . . . . 179.1(2) ?
    C6B C1B C2B C3B . . . . -0.2(4) ?
    Cl1B C1B C2B C3B . . . . 177.6(8) ?
    Br1F C1B C2B C3B . . . . -178.3(4) ?
    C6B C1B C2B Cl1F . . . . 177.8(11) ?
    Cl1B C1B C2B Cl1F . . . . -4.4(14) ?
    Br1F C1B C2B Cl1F . . . . -0.2(12) ?
    C6B C1B C2B Br1B . . . . 178.5(4) ?
    Cl1B C1B C2B Br1B . . . . -3.7(9) ?
    Br1F C1B C2B Br1B . . . . 0.4(6) ?
    C1B C2B C3B C4B . . . . -0.2(4) ?
    Cl1F C2B C3B C4B . . . . -178.4(10) ?
    Br1B C2B C3B C4B . . . . -178.9(4) ?
    C7B O1B C4B C3B . . . . -0.6(4) ?
    C7B O1B C4B C5B . . . . 178.7(2) ?
    C2B C3B C4B O1B . . . . -179.6(2) ?
    C2B C3B C4B C5B . . . . 1.2(4) ?
    C8B O2B C5B C6B . . . . 1.1(4) ?
    C8B O2B C5B C4B . . . . -178.6(2) ?
    O1B C4B C5B O2B . . . . -1.3(3) ?
    C3B C4B C5B O2B . . . . 178.0(2) ?
    O1B C4B C5B C6B . . . . 179.0(2) ?
    C3B C4B C5B C6B . . . . -1.7(4) ?
    O2B C5B C6B C1B . . . . -178.4(2) ?
    C4B C5B C6B C1B . . . . 1.2(4) ?
    C2B C1B C6B C5B . . . . -0.3(4) ?
    Cl1B C1B C6B C5B . . . . -178.2(8) ?
    Br1F C1B C6B C5B . . . . 177.8(4) ?
    C6C C1C C2C C3C . . . . -0.3(4) ?
    Cl1C C1C C2C C3C . . . . -177.9(9) ?
    Br1G C1C C2C C3C . . . . 179.8(4) ?
    C6C C1C C2C Cl1G . . . . -177.8(8) ?
    Cl1C C1C C2C Cl1G . . . . 4.6(12) ?
    Br1G C1C C2C Cl1G . . . . 2.4(9) ?
    C6C C1C C2C Br1C . . . . 178.6(3) ?
    Cl1C C1C C2C Br1C . . . . 1.0(10) ?
    Br1G C1C C2C Br1C . . . . -1.2(5) ?
    C1C C2C C3C C4C . . . . 0.5(4) ?
    Cl1G C2C C3C C4C . . . . 178.2(7) ?
    Br1C C2C C3C C4C . . . . -178.5(3) ?
    C7C O1C C4C C3C . . . . -0.5(4) ?
    C7C O1C C4C C5C . . . . 179.0(2) ?
    C2C C3C C4C O1C . . . . 179.2(2) ?
    C2C C3C C4C C5C . . . . -0.3(4) ?
    C8C O2C C5C C6C . . . . 12.4(4) ?
    C8C O2C C5C C4C . . . . -167.7(2) ?
    O1C C4C C5C O2C . . . . 0.6(4) ?
    C3C C4C C5C O2C . . . . -179.8(2) ?
    O1C C4C C5C C6C . . . . -179.5(2) ?
    C3C C4C C5C C6C . . . . 0.1(4) ?
    O2C C5C C6C C1C . . . . 180.0(2) ?
    C4C C5C C6C C1C . . . . 0.1(4) ?
    C2C C1C C6C C5C . . . . 0.1(4) ?
    Cl1C C1C C6C C5C . . . . 177.7(9) ?
    Br1G C1C C6C C5C . . . . 179.9(4) ?
    C6D C1D C2D C3D . . . . 0.9(4) ?
    Cl1D C1D C2D C3D . . . . 179.0(10) ?
    Br1H C1D C2D C3D . . . . -178.2(6) ?
    C6D C1D C2D Cl1H . . . . -178.2(10) ?
    Cl1D C1D C2D Cl1H . . . . -0.1(14) ?
    Br1H C1D C2D Cl1H . . . . 2.7(12) ?
    C6D C1D C2D Br1D . . . . 179.3(3) ?
    Cl1D C1D C2D Br1D . . . . -2.6(10) ?
    Br1H C1D C2D Br1D . . . . 0.2(7) ?
    C1D C2D C3D C4D . . . . -0.6(4) ?
    Cl1H C2D C3D C4D . . . . 178.5(10) ?
    Br1D C2D C3D C4D . . . . -179.1(3) ?
    C7D O1D C4D C3D . . . . -4.3(4) ?
    C7D O1D C4D C5D . . . . 175.0(2) ?
    C2D C3D C4D O1D . . . . 179.2(2) ?
    C2D C3D C4D C5D . . . . -0.1(4) ?
    C8D O2D C5D C6D . . . . 2.6(4) ?
    C8D O2D C5D C4D . . . . -177.3(2) ?
    O1D C4D C5D O2D . . . . 1.1(3) ?
    C3D C4D C5D O2D . . . . -179.5(2) ?
    O1D C4D C5D C6D . . . . -178.8(2) ?
    C3D C4D C5D C6D . . . . 0.6(4) ?
    O2D C5D C6D C1D . . . . 179.7(2) ?
    C4D C5D C6D C1D . . . . -0.4(4) ?
    C2D C1D C6D C5D . . . . -0.4(4) ?
    Cl1D C1D C6D C5D . . . . -178.6(9) ?
    Br1H C1D C6D C5D . . . . 178.7(6) ?
data_global
_journal_date_recd_electronic     2010-03-02
_journal_date_accepted     2010-03-04
_journal_name_full     'Acta Crystallographica, Section E'
_journal_year     2010
_journal_volume     66
_journal_issue      4
_journal_page_first     o813
_journal_page_last     o813
_journal_paper_category     QO
_journal_coeditor_code     CI5050
_publ_contact_author_name     'Hans-Joachim Lehmler'
_publ_contact_author_address
;The University of Iowa
Department of Occupational and Environmental Health
100 Oakdale Campus, 124 IREH
Iowa City, IA 52242-5000
USA
;
_publ_contact_author_email     hans-joachim-lehmler@uiowa.edu
_publ_contact_author_fax     '1 (319) 335-4290'
_publ_contact_author_phone     '1 (319) 335-4211'
_publ_section_title
;
1-Bromo-2-chloro-4,5-dimethoxybenzene
;
loop_
    _publ_author_name
    _publ_author_footnote
    _publ_author_address
    'Song, Yang' .
;
College of Pharmaceutical Sciences,
Key Laboratory of Eco-environments in Three Gorges Reservoir Region,
Ministry of Education, Southwest University,
Chong Qing 400716,
People's Republic of China
;
    'Parkin, Sean' .
;
University of Kentucky
Department of Chemistry
Lexington, KY 40506-0055
USA
;
    'Lehmler, Hans-Joachim' .
;
The University of Iowa
Department of Occupational and Environmental Health
100 Oakdale Campus, 124 IREH
Iowa City, IA 52242-5000
USA
;
