# Supplementary material for: 1-Bromo-2-chloro-4,5-dimethoxy­benzene
Source: Acta Crystallogr Sect E Struct Rep Online. 2010 Mar 13;66(Pt 4):o813. doi: 10.1107/S1600536810008445 (PMC2984005; doi:10.1107/S1600536810008445)
Supplement: Supplementary file 2 [file e-66-0o813-Isup2.hkl]

# 
# h,k,l, Fc-squared, Fo-squared, sigma(Fo-squared) and status flag 
# 
data_I
_shelx_title ' k06356 - P1bar' 
_shelx_refln_list_code          4 
_shelx_F_calc_maximum      285.81 
_exptl_crystal_F_000       992.00 
_reflns_d_resolution_high   .7698 
 
loop_ 
 _symmetry_equiv_pos_as_xyz 
 'x, y, z' 
 '-x, -y, -z' 
 
_cell_length_a     9.9264 
_cell_length_b     9.9410 
_cell_length_c    19.7219 
_cell_angle_alpha  75.926 
_cell_angle_beta   75.932 
_cell_angle_gamma  79.948 
 
_shelx_F_squared_multiplier     1.000 
 
loop_ 
 _refln_index_h 
 _refln_index_k 
 _refln_index_l 
 _refln_F_squared_calc 
 _refln_F_squared_meas 
 _refln_F_squared_sigma 
 _refln_observed_status 
   1   0   0       94.18      100.95      3.40 o 
   2   0   0     3394.53     3245.87     54.22 o 
   3   0   0    35583.23    34337.26    556.28 o 
   4   0   0     1176.97     1216.41     39.07 o 
   5   0   0     5297.82     5319.32     81.37 o 
   6   0   0        3.87        3.98      8.59 o 
   7   0   0     2147.10     2132.18     65.31 o 
   8   0   0     2003.77     1983.30     91.98 o 
   9   0   0      335.79      253.05     35.20 o 
  10   0   0     2114.46     2245.73    120.26 o 
  11   0   0       16.41       -4.54     47.92 o 
  12   0   0      616.09      671.06     76.76 o 
 -12   1   0      194.94       51.51     52.08 o 
 -11   1   0      645.68      584.47     57.01 o 
 -10   1   0      180.28      175.78     34.78 o 
  -9   1   0     3366.18     3278.01    187.25 o 
  -8   1   0     1011.29      937.34     74.85 o 
  -7   1   0     2237.41     2115.11     65.93 o 
  -6   1   0    30458.75    30509.57    462.62 o 
  -5   1   0      558.04      603.65     23.93 o 
  -4   1   0       11.90       17.60      8.30 o 
  -3   1   0    33879.02    33102.46    585.41 o 
  -2   1   0       61.54       71.39      7.27 o 
  -1   1   0     8173.59     7896.07    123.83 o 
   0   1   0       37.91       50.35      1.49 o 
   1   1   0     5891.76     5760.46     85.68 o 
   2   1   0    14050.10    13753.24    216.94 o 
   3   1   0       81.82       98.86      5.51 o 
   4   1   0    36538.26    36116.14    494.14 o 
   5   1   0     5477.49     5542.54     78.88 o 
   6   1   0     1583.37     1530.42     58.66 o 
   7   1   0     2714.29     2637.11     58.80 o 
   8   1   0        3.72       10.31     11.78 o 
   9   1   0      928.52      904.12     80.37 o 
  10   1   0      571.51      678.86    123.66 o 
  11   1   0       69.32       40.05     68.05 o 
  12   1   0      349.01       61.85    103.18 o 
 -12   2   0     1750.87     1939.13    146.74 o 
 -11   2   0       75.77       34.55     58.78 o 
 -10   2   0      858.33      808.68     55.92 o 
  -9   2   0     3023.30     3150.63     97.96 o 
  -8   2   0      139.80       91.70     38.83 o 
  -7   2   0      783.50      796.61     20.36 o 
  -6   2   0     3545.63     3555.32     66.59 o 
  -5   2   0     9104.27     8948.39    140.62 o 
  -4   2   0    13183.15    14265.29    283.80 o 
  -3   2   0       47.57       69.72      9.50 o 
  -2   2   0    62279.12    62622.86   1348.27 o 
  -1   2   0       44.26       58.04      3.80 o 
   0   2   0     1204.62     1267.14     23.07 o 
   1   2   0    18931.17    19024.48    330.26 o 
   2   2   0      107.61      118.83      6.72 o 
   3   2   0    11864.62    11458.87    176.83 o 
   4   2   0      403.94      417.86     12.79 o 
   5   2   0     1517.59     1455.47     28.44 o 
   6   2   0     5330.26     5228.63     81.58 o 
   7   2   0      862.61      805.12     25.09 o 
   8   2   0     1393.61     1338.78     62.18 o 
   9   2   0      483.87      416.08     79.66 o 
  10   2   0      518.79      540.83     55.65 o 
  11   2   0     1080.90     1203.03     90.81 o 
  12   2   0         .73       -1.84     81.85 o 
 -11   3   0     2066.25     2227.90    168.83 o 
 -10   3   0      520.25      518.66     68.00 o 
  -9   3   0      316.69      355.44     37.16 o 
  -8   3   0    12514.66    13023.77    328.82 o 
  -7   3   0      335.92      338.08     19.47 o 
  -6   3   0         .05       31.88     31.56 o 
  -5   3   0     6766.16     6668.37    120.30 o 
  -4   3   0      835.93      918.30     21.74 o 
  -3   3   0     5178.37     5268.08    105.71 o 
  -2   3   0      256.75      259.38     10.41 o 
  -1   3   0      142.60      267.53     15.13 o 
   0   3   0    37907.02    36973.71    570.12 o 
   1   3   0     4111.05     4045.27     69.68 o 
   2   3   0     5109.86     5080.10     92.39 o 
   3   3   0     1512.11     1485.98     25.98 o 
   4   3   0      209.02      254.80     17.83 o 
   5   3   0     2079.53     2018.55     37.00 o 
   6   3   0      945.05      950.98     34.38 o 
   7   3   0      550.74      582.92     22.95 o 
   8   3   0       87.92      110.58     29.57 o 
   9   3   0     1128.70     1003.77     58.00 o 
  10   3   0       71.21       87.64     44.16 o 
  11   3   0      173.61       76.69     83.30 o 
  12   3   0      240.92      212.95     80.51 o 
 -11   4   0      480.45      449.75    121.31 o 
 -10   4   0       21.13      -57.74     73.91 o 
  -9   4   0      762.81      677.39     61.71 o 
  -8   4   0      631.31      601.18     51.31 o 
  -7   4   0      742.14      712.04     30.75 o 
  -6   4   0    14549.93    14836.33    283.86 o 
  -5   4   0       55.60       74.77     25.69 o 
  -4   4   0     4117.39     4036.24    100.90 o 
  -3   4   0    15357.96    15992.46    238.42 o 
  -2   4   0     1277.74     1416.08     30.62 o 
  -1   4   0      354.07      353.00     16.31 o 
   0   4   0    13949.88    14712.26    225.66 o 
   1   4   0      383.96      600.16     35.67 o 
   2   4   0      108.62      133.64      9.08 o 
   3   4   0      390.74      354.11     19.24 o 
   4   4   0     7857.29     8194.95    127.01 o 
   5   4   0      398.40      384.95     17.50 o 
   6   4   0     1690.16     1674.51     39.01 o 
   7   4   0     1589.64     1541.02     41.14 o 
   8   4   0    11432.52    11416.83    263.49 o 
   9   4   0     1545.07     1553.72     65.79 o 
  10   4   0      521.54      484.98     74.12 o 
  11   4   0     1300.04     1267.55    182.79 o 
  12   4   0       67.90       49.90     70.92 o 
 -10   5   0      581.54      561.60     81.30 o 
  -9   5   0      473.13      412.12     66.92 o 
  -8   5   0      444.60      458.99     51.69 o 
  -7   5   0      194.77      265.77     52.09 o 
  -6   5   0      184.81      162.42     19.94 o 
  -5   5   0      552.62      559.57     76.49 o 
  -4   5   0      522.60      554.23     18.91 o 
  -3   5   0      866.22      935.12     29.33 o 
  -2   5   0     6827.21     6784.26    139.70 o 
  -1   5   0     4211.30     4939.06     79.31 o 
   0   5   0        4.54       59.31     21.24 o 
   1   5   0     4739.73     4835.46     76.15 o 
   2   5   0     8603.87     8458.36    135.29 o 
   3   5   0     1264.28     1237.32     26.14 o 
   4   5   0      206.16      194.62     16.26 o 
   5   5   0    13931.18    14274.06    271.95 o 
   6   5   0      147.50      178.58     27.92 o 
   7   5   0       10.15       15.31     19.86 o 
   8   5   0      181.09      252.67     42.00 o 
   9   5   0      803.36      735.01     62.77 o 
  10   5   0     2343.98     2340.11    145.50 o 
  11   5   0      274.88      348.94    113.69 o 
 -10   6   0       28.50      144.33     71.97 o 
  -9   6   0       27.63       31.22     90.34 o 
  -8   6   0     2985.69     3209.75    132.86 o 
  -7   6   0       73.42       53.75     32.78 o 
  -6   6   0      207.89      177.83     67.81 o 
  -5   6   0      107.08      124.20      9.52 o 
  -4   6   0     8196.94     8334.47    231.11 o 
  -3   6   0      652.98      637.64     18.36 o 
  -2   6   0     1577.94     1655.67     42.65 o 
  -1   6   0     7570.08     7493.73    151.13 o 
   0   6   0      179.94      209.97     14.13 o 
   1   6   0     1975.40     2102.51     51.15 o 
   2   6   0      457.71      467.50     57.14 o 
   3   6   0     4689.18     4765.14    151.11 o 
   4   6   0      210.78      198.62     18.09 o 
   5   6   0     1693.54     1707.10     50.68 o 
   6   6   0     8536.20     8689.48    302.93 o 
   7   6   0       56.86       31.10     24.18 o 
   8   6   0        8.61       28.69     64.41 o 
   9   6   0     2225.92     2334.42     91.25 o 
  10   6   0        9.71      -68.89     89.48 o 
  11   6   0       54.37      125.91     81.96 o 
  -9   7   0       63.92       63.12     91.51 o 
  -8   7   0      192.32      221.04     92.22 o 
  -7   7   0      562.02      603.04    109.34 o 
  -6   7   0      185.98      185.57     48.83 o 
  -5   7   0      222.90      221.67     36.13 o 
  -4   7   0       92.43      126.14     33.91 o 
  -3   7   0      737.88      634.14     43.59 o 
  -2   7   0       26.05       54.68     19.83 o 
  -1   7   0      424.37      457.48     39.77 o 
   0   7   0    22516.32    22622.52    445.95 o 
   1   7   0       62.41       65.23     14.88 o 
   2   7   0       92.23       86.44     13.93 o 
   3   7   0    18380.14    18912.17    426.35 o 
   4   7   0       59.61       64.98     16.40 o 
   5   7   0      208.02      181.95     22.54 o 
   6   7   0      256.20      271.42     25.70 o 
   7   7   0      276.17      235.67     34.23 o 
   8   7   0     2094.82     1921.46    127.88 o 
   9   7   0         .69       38.41     39.16 o 
  10   7   0      219.19       99.05     83.94 o 
  11   7   0     1221.64     1326.92    204.61 o 
  -8   8   0      193.74      178.80     75.09 o 
  -7   8   0       12.95      -16.66     75.32 o 
  -6   8   0     6050.96     6807.01    238.14 o 
  -5   8   0       43.23       29.47     52.32 o 
  -4   8   0      215.53      231.99     41.16 o 
  -3   8   0    12088.88    12521.69    394.27 o 
  -2   8   0       35.86       29.14     24.64 o 
  -1   8   0      648.34      635.83     33.22 o 
   0   8   0     1292.54     1265.23     42.65 o 
   1   8   0      383.90      396.81     37.43 o 
   2   8   0     6595.49     6507.82    212.82 o 
   3   8   0      161.56      157.45     27.92 o 
   4   8   0    11858.96    12170.61    256.49 o 
   5   8   0     4620.27     4645.04    127.86 o 
   6   8   0       71.60       40.97     31.68 o 
   7   8   0     2610.43     2536.95    108.26 o 
   8   8   0       26.36      -44.47     44.47 o 
   9   8   0     1131.71     1295.84     79.77 o 
  10   8   0       63.68        9.45    102.37 o 
  -7   9   0       12.07       51.39     84.00 o 
  -6   9   0     1932.88     1956.53    121.09 o 
  -5   9   0      304.32      287.60    120.49 o 
  -4   9   0     1581.95     1440.63     88.41 o 
  -3   9   0      114.34       87.99     41.18 o 
  -2   9   0     6372.54     6327.37    253.00 o 
  -1   9   0     2701.22     2739.87    118.26 o 
   0   9   0      270.51      221.77     48.57 o 
   1   9   0     7134.32     7215.14    344.34 o 
   2   9   0      348.98      344.72     47.75 o 
   3   9   0      898.17     1006.63     67.58 o 
   4   9   0     1423.66     1431.42     59.41 o 
   5   9   0       33.50       85.24     52.91 o 
   6   9   0     2385.36     2645.27    101.82 o 
   7   9   0      526.99      450.37     62.30 o 
   8   9   0      144.29      231.94     56.29 o 
   9   9   0     1535.32     1400.95    158.85 o 
  -6  10   0       76.29       32.62    128.59 o 
  -5  10   0     2656.02     2561.34    212.24 o 
  -4  10   0      249.05      232.74     95.62 o 
  -3  10   0      926.01      766.90     75.30 o 
  -2  10   0     2097.97     2148.70    180.56 o 
  -1  10   0        3.34      -15.95     85.41 o 
   0  10   0     7533.70     7289.81    254.38 o 
   1  10   0      119.62      163.09     31.30 o 
   2  10   0      489.28      579.57     58.19 o 
   3  10   0     3070.59     3362.00    157.21 o 
   4  10   0      191.39      176.65     34.06 o 
   5  10   0     3291.50     3293.64    130.84 o 
   6  10   0     1189.20     1250.21     87.16 o 
   7  10   0        3.23       50.62     58.49 o 
   8  10   0      170.86      117.55     61.54 o 
  -4  11   0      370.21      336.95    142.20 o 
  -3  11   0     5784.03     5939.58    470.46 o 
  -2  11   0         .75         .00     23.46 o 
  -1  11   0      541.23      433.86    141.26 o 
   0  11   0      453.58      634.48    107.47 o 
   1  11   0      161.67       91.04     91.51 o 
   2  11   0     1043.02     1078.66    114.51 o 
   3  11   0        1.66      -47.17     47.17 o 
   4  11   0      609.85      618.33     76.17 o 
   5  11   0       31.53       59.56     73.91 o 
   6  11   0      356.38      408.98     70.21 o 
   7  11   0      910.27     1038.48    103.23 o 
  -2  12   0     2155.21     2064.41    237.70 o 
  -1  12   0      821.52      867.48    137.03 o 
   0  12   0      456.33      321.23    125.07 o 
   1  12   0     3073.58     2513.52    262.33 o 
   2  12   0      222.88      260.22    115.68 o 
   3  12   0      700.50      775.75    126.94 o 
   4  12   0      115.95      103.96     76.16 o 
   5  12   0      530.87      333.43    169.88 o 
  -4 -12   1      143.45      264.91    157.68 o 
  -3 -12   1      111.41       67.24     69.91 o 
   0 -12   1       22.46       65.47    152.05 o 
   1 -12   1      219.40      355.02    113.10 o 
  -6 -11   1     1062.84     1007.95     91.39 o 
  -5 -11   1      119.34      154.84     50.08 o 
  -4 -11   1        2.93      -52.21     52.21 o 
  -3 -11   1      147.39      209.81     56.99 o 
  -1 -11   1     1071.71     1189.42    163.78 o 
   0 -11   1       40.54      211.18     91.51 o 
   1 -11   1      111.23       77.67     84.47 o 
   2 -11   1      180.80      194.52    102.77 o 
   3 -11   1        5.01      204.14    135.62 o 
   4 -11   1       40.39       34.96     88.70 o 
  -8 -10   1      350.12      375.32     84.14 o 
  -7 -10   1      268.08      225.38     65.76 o 
  -6 -10   1      163.69      154.71     53.01 o 
  -5 -10   1        6.69      -11.65    102.07 o 
  -4 -10   1      780.27      723.32     53.26 o 
  -3 -10   1       74.81       -5.10     22.61 o 
  -2 -10   1     1044.42     1022.11     74.38 o 
  -1 -10   1      169.83      -82.13    112.40 o 
   0 -10   1      472.08      522.79     95.27 o 
   1 -10   1      408.74      276.52     52.18 o 
   2 -10   1        9.76        1.20     22.20 o 
   3 -10   1     1120.26     1073.04     90.62 o 
   4 -10   1      222.88      260.08     62.01 o 
   5 -10   1       78.29       12.29     78.62 o 
   6 -10   1        2.06      -80.25     80.25 o 
  -9  -9   1       83.49        9.82    188.65 o 
  -8  -9   1      475.20      517.26     72.51 o 
  -7  -9   1      366.05      499.32    132.81 o 
  -6  -9   1      586.32      590.87     63.90 o 
  -5  -9   1      240.65      248.43    121.55 o 
  -4  -9   1      368.06      416.63     42.00 o 
  -3  -9   1     1548.14     1502.72     65.80 o 
  -2  -9   1      156.61      145.47     32.04 o 
  -1  -9   1       33.94       29.74     25.30 o 
   0  -9   1      156.75      174.99     40.12 o 
   1  -9   1     1773.26     1727.47     92.55 o 
   2  -9   1       29.76       50.81     40.01 o 
   3  -9   1     1147.83      973.75     65.33 o 
   4  -9   1      410.36      592.06     72.27 o 
   5  -9   1       66.80       82.07     56.13 o 
   6  -9   1      285.83      150.15    103.01 o 
   7  -9   1      414.32      423.77    125.77 o 
 -10  -8   1      647.51      456.61    116.15 o 
  -9  -8   1      324.59      220.75    156.63 o 
  -8  -8   1       65.15       50.24     44.90 o 
  -7  -8   1      247.30      288.45     63.90 o 
  -6  -8   1     1130.22     1142.67     48.82 o 
  -5  -8   1      581.19      599.62     34.30 o 
  -4  -8   1     1474.95     1464.77     53.65 o 
  -3  -8   1     4303.09     4221.11    102.88 o 
  -2  -8   1       77.68      197.27     27.10 o 
  -1  -8   1      135.01      128.93     17.48 o 
   0  -8   1     1573.93     1599.15     77.20 o 
   1  -8   1      402.93      365.44     27.68 o 
   2  -8   1     1400.64     1298.87     44.94 o 
   3  -8   1      120.45      146.04     37.88 o 
   4  -8   1      787.92      662.65     57.86 o 
   5  -8   1     3910.75     4010.99    161.93 o 
   6  -8   1      187.91      291.69     55.57 o 
   7  -8   1        5.75       34.96     67.58 o 
   8  -8   1      892.46      982.23    106.29 o 
 -10  -7   1      396.86      225.69     82.44 o 
  -9  -7   1      539.65      472.24     64.95 o 
  -8  -7   1      529.46      602.72    155.34 o 
  -7  -7   1       15.58       10.58     29.98 o 
  -6  -7   1     2022.59     2084.46    135.04 o 
  -5  -7   1      738.21      731.42     32.76 o 
  -4  -7   1      233.95      232.48     21.40 o 
  -3  -7   1     1402.33     1402.12     42.85 o 
  -2  -7   1       16.49       14.21     13.96 o 
  -1  -7   1     3278.49     3279.51     72.87 o 
   0  -7   1       70.47       42.58     18.65 o 
   1  -7   1     2555.02     2459.88     88.11 o 
   2  -7   1      276.81      273.82     18.89 o 
   3  -7   1      140.46      133.98     51.62 o 
   4  -7   1      390.90      382.94     46.55 o 
   5  -7   1     1100.53     1126.07     63.35 o 
   6  -7   1      127.52      185.26     72.97 o 
   7  -7   1     1630.64     1600.98    162.84 o 
   8  -7   1      269.18      509.65    129.05 o 
   9  -7   1      428.29      503.08    152.05 o 
 -11  -6   1      208.66      214.49     80.69 o 
 -10  -6   1         .95       -2.55    104.53 o 
  -9  -6   1      781.11      678.24     58.99 o 
  -8  -6   1       91.52       92.77     28.82 o 
  -7  -6   1        2.07       29.90     47.98 o 
  -6  -6   1      100.38      107.75     23.84 o 
  -5  -6   1     1874.39     1837.56     79.08 o 
  -4  -6   1      139.77      121.97     48.22 o 
  -3  -6   1     1087.76     1178.12     34.26 o 
  -2  -6   1     4193.04     4020.75     74.95 o 
  -1  -6   1     1449.66     1358.83     34.03 o 
   0  -6   1       30.73       58.00     22.17 o 
   1  -6   1       70.96       39.89     12.91 o 
   2  -6   1     1212.70     1231.93     35.47 o 
   3  -6   1      904.04      916.31     45.44 o 
   4  -6   1       38.26       47.25     51.62 o 
   5  -6   1       20.51      -24.49     42.00 o 
   6  -6   1     1013.39      966.89     96.09 o 
   7  -6   1      324.27      297.84     37.05 o 
   8  -6   1      653.00      653.12    122.84 o 
   9  -6   1      104.11       -4.87     60.71 o 
  10  -6   1      519.71      342.90    111.02 o 
 -11  -5   1      658.03      651.61    113.80 o 
 -10  -5   1      440.48      534.00     74.38 o 
  -9  -5   1      229.53      211.38     49.51 o 
  -8  -5   1     1235.58     1218.99    104.30 o 
  -7  -5   1       14.32       46.65     20.01 o 
  -6  -5   1       85.00       73.90     19.55 o 
  -5  -5   1     1557.34     1585.65     39.42 o 
  -4  -5   1       67.17       83.31     15.63 o 
  -3  -5   1       12.19       25.71     22.17 o 
  -2  -5   1      165.20      206.08     38.25 o 
  -1  -5   1     1749.79     1749.63     34.35 o 
   0  -5   1      229.23      400.42     24.17 o 
   1  -5   1       34.20       91.09      8.21 o 
   2  -5   1     1469.56     1483.25     32.86 o 
   3  -5   1     5649.22     5808.82    153.44 o 
   4  -5   1     1478.86     1395.65     54.63 o 
   5  -5   1    16814.07    17276.54    806.48 o 
   6  -5   1       28.32       23.46     52.80 o 
   7  -5   1        4.60       32.19     80.13 o 
   8  -5   1      531.46      616.85     61.14 o 
   9  -5   1       42.25       85.24     50.75 o 
  10  -5   1       22.48       11.74     67.11 o 
 -12  -4   1       10.56      -31.00    123.42 o 
 -11  -4   1      750.17      741.08     82.15 o 
 -10  -4   1      401.86      400.89     69.78 o 
  -9  -4   1     2549.09     2350.91     79.49 o 
  -8  -4   1       59.11       82.19     37.66 o 
  -7  -4   1      307.89      273.49     64.53 o 
  -6  -4   1     3561.04     3490.82     70.73 o 
  -5  -4   1      412.17      444.86     18.06 o 
  -4  -4   1       35.00       17.60     11.61 o 
  -3  -4   1     4239.99     4161.58     71.92 o 
  -2  -4   1       75.00       79.12     31.79 o 
  -1  -4   1    13858.04    13787.59    217.18 o 
   0  -4   1     2427.04     2550.09     44.96 o 
   1  -4   1     2861.55     2839.21     47.03 o 
   2  -4   1    10975.98    11590.80    321.23 o 
   3  -4   1         .13      -13.13     18.65 o 
   4  -4   1     1835.00     1721.58    135.39 o 
   5  -4   1      338.31      341.86     19.56 o 
   6  -4   1      273.00      236.52     21.92 o 
   7  -4   1     1465.17     1419.99     43.80 o 
   8  -4   1      320.39      371.37    102.31 o 
   9  -4   1      390.18      438.57     55.34 o 
  10  -4   1      321.82      214.31    111.57 o 
  11  -4   1       53.61      201.24    101.01 o 
 -12  -3   1     1030.17     1097.32    114.10 o 
 -11  -3   1      155.41      279.01    112.28 o 
 -10  -3   1       68.80       69.78     71.80 o 
  -9  -3   1     3313.20     3105.73    173.52 o 
  -8  -3   1      130.63      126.22     20.35 o 
  -7  -3   1      227.38      226.86     32.97 o 
  -6  -3   1     1346.34     1358.92     32.85 o 
  -5  -3   1      485.70      465.59     33.32 o 
  -4  -3   1     2158.72     2066.99     40.12 o 
  -3  -3   1      525.73      543.13     35.90 o 
  -2  -3   1    14712.17    14466.86    218.16 o 
  -1  -3   1      814.83      832.78     16.74 o 
   0  -3   1      151.73      163.56      6.97 o 
   1  -3   1     8158.60     8029.65    138.79 o 
   2  -3   1       43.03       74.46     10.05 o 
   3  -3   1     3998.88     4156.65     78.25 o 
   4  -3   1       10.49       42.70     19.83 o 
   5  -3   1      589.93      562.20     17.01 o 
   6  -3   1      775.73      769.24     33.44 o 
   7  -3   1      145.88      143.81     15.84 o 
   8  -3   1       32.31       38.57     21.99 o 
   9  -3   1         .13       15.06     31.56 o 
  10  -3   1     2813.93     2954.27    164.72 o 
  11  -3   1       53.11       15.78     69.76 o 
 -12  -2   1       70.10      179.92     83.44 o 
 -11  -2   1       83.37       86.25     55.31 o 
 -10  -2   1      158.74      228.98    130.35 o 
  -9  -2   1       62.53       79.06     29.44 o 
  -8  -2   1    12605.25    12701.57    240.89 o 
  -7  -2   1     1351.74     1295.91     34.27 o 
  -6  -2   1        1.57       10.47     12.32 o 
  -5  -2   1     5957.06     5874.34     96.56 o 
  -4  -2   1       19.30       12.22      7.44 o 
  -3  -2   1     4798.05     4765.29     68.41 o 
  -2  -2   1      126.62      125.79      6.88 o 
  -1  -2   1      315.00      322.26      9.64 o 
   0  -2   1     7388.21     7223.84    125.03 o 
   1  -2   1     3379.02     3373.57     64.40 o 
   2  -2   1      112.38      119.90      6.32 o 
   3  -2   1       44.83       51.42     11.73 o 
   4  -2   1     8152.00     8163.40    285.80 o 
   5  -2   1        8.50       18.13     10.56 o 
   6  -2   1      606.53      648.65     22.08 o 
   7  -2   1       10.79       30.58     19.70 o 
   8  -2   1      690.19      554.84     44.38 o 
   9  -2   1       18.83       72.22     30.60 o 
  10  -2   1      363.65      347.35     46.62 o 
  11  -2   1      686.29      732.50     86.23 o 
  12  -2   1      450.12      320.48    155.57 o 
 -12  -1   1       17.97      -65.47     67.86 o 
 -11  -1   1     1752.27     1830.60    121.31 o 
 -10  -1   1      538.72      559.32     48.58 o 
  -9  -1   1     2331.14     2336.25    102.31 o 
  -8  -1   1     1043.38      995.15     38.91 o 
  -7  -1   1      486.05      497.77     21.53 o 
  -6  -1   1      484.41      498.51     16.57 o 
  -5  -1   1       80.43       89.73     22.29 o 
  -4  -1   1     4686.08     4533.60     64.54 o 
  -3  -1   1     2086.26     2067.82     32.58 o 
  -2  -1   1      282.54      285.84      9.86 o 
  -1  -1   1      114.35      115.27      5.14 o 
   0  -1   1     9037.29     8671.86    149.80 o 
   1  -1   1       23.95       30.15      2.35 o 
   2  -1   1       85.72       86.54      7.16 o 
   3  -1   1     1409.82     1337.59     35.55 o 
   4  -1   1      146.33      175.61      7.91 o 
   5  -1   1     7138.34     7412.02    117.47 o 
   6  -1   1     1323.05     1354.69     36.54 o 
   7  -1   1       17.50       34.35     20.34 o 
   8  -1   1     1016.61      841.81     50.60 o 
   9  -1   1      292.88      270.15     87.05 o 
  10  -1   1      139.43      126.06     69.34 o 
  11  -1   1      427.10      406.98     44.18 o 
  12  -1   1       64.98       -9.08     68.14 o 
 -12   0   1         .04        3.52     76.38 o 
 -11   0   1        3.03        5.95     48.90 o 
 -10   0   1     2161.88     2132.19     96.66 o 
  -9   0   1      255.67      304.29     39.58 o 
  -8   0   1      304.89      337.26     84.47 o 
  -7   0   1      153.10      144.22     16.48 o 
  -6   0   1     1812.51     1866.77     42.00 o 
  -5   0   1         .05       14.44      8.58 o 
  -4   0   1     4346.22     4478.26     87.29 o 
  -3   0   1     1059.11     1050.27     22.23 o 
  -2   0   1     3408.68     3320.19     53.18 o 
  -1   0   1    10210.09     9636.42    147.99 o 
   1   0   1      123.67      130.18      6.10 o 
   2   0   1     5553.59     5433.07     88.25 o 
   3   0   1      436.66      414.90     16.78 o 
   4   0   1      233.20      244.11     11.78 o 
   5   0   1     1594.03     1559.34     33.80 o 
   6   0   1        8.12       28.17     14.85 o 
   7   0   1     2892.10     2644.43     70.15 o 
   8   0   1     1302.86     1204.12     52.17 o 
   9   0   1      162.16      172.93     38.63 o 
  10   0   1     7579.75     7710.17    243.41 o 
  11   0   1      371.55      396.83     78.72 o 
  12   0   1      375.99      386.64     61.08 o 
 -12   1   1      241.05      294.03     67.81 o 
 -11   1   1       59.32       12.70     45.76 o 
 -10   1   1      250.43      210.72     39.66 o 
  -9   1   1      450.70      441.45     35.11 o 
  -8   1   1     1082.99      956.38     98.32 o 
  -7   1   1      203.70      216.71     16.85 o 
  -6   1   1       10.45       21.05     15.37 o 
  -5   1   1     3443.92     3823.91     58.83 o 
  -4   1   1     1741.39     1780.56     31.36 o 
  -3   1   1      327.18      328.16     11.20 o 
  -2   1   1     4930.46     4774.90     75.74 o 
  -1   1   1      639.67      654.19     13.03 o 
   0   1   1       11.41       19.38      2.23 o 
   1   1   1       62.09       66.70      5.98 o 
   2   1   1       32.57       35.00      3.23 o 
   3   1   1     6197.91     6123.89     91.09 o 
   4   1   1     8583.52     8274.75    115.09 o 
   5   1   1     1155.97     1176.38     21.15 o 
   6   1   1      682.32      772.58     18.77 o 
   7   1   1     2298.15     2254.52     87.05 o 
   8   1   1     2139.01     2117.92    191.47 o 
   9   1   1      410.28      460.89    132.81 o 
  10   1   1      551.90      586.79     46.27 o 
  11   1   1     1330.71     1253.29    104.65 o 
  12   1   1        6.09      -62.06     74.28 o 
 -11   2   1      176.84      167.47     53.60 o 
 -10   2   1      339.66      382.33     45.81 o 
  -9   2   1      176.48      143.65     68.87 o 
  -8   2   1     1765.94     1671.66     55.84 o 
  -7   2   1         .82        7.54     11.06 o 
  -6   2   1      271.58      300.43     18.89 o 
  -5   2   1     3488.35     3602.33     61.63 o 
  -4   2   1      130.92      167.06     10.54 o 
  -3   2   1     3886.61     4205.29     68.77 o 
  -2   2   1     3236.29     3171.55     55.83 o 
  -1   2   1         .64        2.35      5.87 o 
   0   2   1     2239.83     2283.52     36.00 o 
   1   2   1      644.64      615.26     19.24 o 
   2   2   1      547.71      547.46     10.35 o 
   3   2   1     8140.01     7794.39    116.85 o 
   4   2   1      733.84      710.27     23.23 o 
   5   2   1    12882.70    12596.95    169.15 o 
   6   2   1     2214.16     2217.29     40.19 o 
   7   2   1       39.45       23.43     11.53 o 
   8   2   1     6261.22     6253.10    135.06 o 
   9   2   1      181.77      225.60     35.63 o 
  10   2   1      107.99      124.71    128.82 o 
  11   2   1       68.40       53.85     55.73 o 
  12   2   1         .82       14.90    150.41 o 
 -11   3   1      601.03      594.03     68.99 o 
 -10   3   1      257.37      397.88     71.38 o 
  -9   3   1      235.33      185.16     44.96 o 
  -8   3   1      463.06      461.39     34.57 o 
  -7   3   1      287.33      289.73     17.80 o 
  -6   3   1     3676.19     3669.95     78.82 o 
  -5   3   1      772.79      840.51     35.90 o 
  -4   3   1       50.94       73.55     11.94 o 
  -3   3   1    10416.45    10606.68    264.91 o 
  -2   3   1      802.99      819.00     17.25 o 
  -1   3   1     3955.90     3923.18     66.76 o 
   0   3   1     4331.39     4369.84     67.52 o 
   1   3   1      201.55      237.22      8.38 o 
   2   3   1    11672.41    11469.04    169.50 o 
   3   3   1      352.72      350.64     11.27 o 
   4   3   1      471.23      445.47     24.64 o 
   5   3   1     1153.56     1177.11     24.57 o 
   6   3   1        7.08        -.32     21.24 o 
   7   3   1       10.01       16.54     11.85 o 
   8   3   1      569.28      564.73     21.91 o 
   9   3   1      901.89      917.88     52.65 o 
  10   3   1     1013.77     1004.59     80.72 o 
  11   3   1      181.70      264.44     65.62 o 
  12   3   1      578.45      520.43    108.99 o 
 -11   4   1         .03       90.82    139.50 o 
 -10   4   1      354.28      405.81    159.68 o 
  -9   4   1     1520.98     1484.13     89.83 o 
  -8   4   1      469.91      423.22     43.05 o 
  -7   4   1      739.83      604.67     31.91 o 
  -6   4   1       58.54       74.81     44.47 o 
  -5   4   1       60.20       43.70     14.67 o 
  -4   4   1     5162.22     4950.80    135.27 o 
  -3   4   1       41.06       25.28     29.21 o 
  -2   4   1     7882.39     7927.31    120.18 o 
  -1   4   1     9891.59    10626.06    275.12 o 
   0   4   1      386.27      399.36     38.60 o 
   1   4   1     1073.51     1100.74     35.43 o 
   2   4   1      144.24      154.38     10.96 o 
   3   4   1     3604.23     3657.42     64.53 o 
   4   4   1      946.01      993.75     21.30 o 
   5   4   1      864.09      909.25     22.73 o 
   6   4   1     1933.23     1911.31     41.89 o 
   7   4   1       13.42       36.13     16.67 o 
   8   4   1      864.28      858.58     37.47 o 
   9   4   1       49.06       13.46     28.16 o 
  10   4   1     2608.07     2648.50    306.33 o 
  11   4   1       59.20       91.04     88.70 o 
  12   4   1       19.84       21.76     87.76 o 
 -10   5   1       95.01      114.86     51.05 o 
  -9   5   1       16.61       55.80     51.25 o 
  -8   5   1     2975.33     2992.85    118.27 o 
  -7   5   1      774.18      698.80     59.01 o 
  -6   5   1      153.77      112.98     21.89 o 
  -5   5   1    22691.92    22787.21   1129.23 o 
  -4   5   1      996.72      949.32     89.63 o 
  -3   5   1     2868.34     2773.53     52.46 o 
  -2   5   1       47.19       54.99     11.43 o 
  -1   5   1      530.21      614.12     18.66 o 
   0   5   1     4077.65     4262.37     63.87 o 
   1   5   1      163.87      178.23      9.55 o 
   2   5   1       61.54      161.62     12.73 o 
   3   5   1       26.95       36.42      9.50 o 
   4   5   1     1544.39     1519.31     69.81 o 
   5   5   1      298.70      286.06     18.47 o 
   6   5   1     2222.51     2426.41     60.43 o 
   7   5   1      166.56      188.67     39.42 o 
   8   5   1      356.71      372.85     61.71 o 
   9   5   1     1700.69     1739.81     77.66 o 
  10   5   1     1235.74     1172.42     91.37 o 
  11   5   1      257.71      283.12     70.15 o 
  12   5   1       45.16       58.66    173.40 o 
 -10   6   1      471.66      642.02    187.83 o 
  -9   6   1      110.01        6.40     63.62 o 
  -8   6   1     1047.32     1274.47    105.19 o 
  -7   6   1       84.60       54.88     49.28 o 
  -6   6   1     1087.20     1066.75     45.94 o 
  -5   6   1       38.80       47.76     45.76 o 
  -4   6   1     4008.32     3920.13    150.41 o 
  -3   6   1      223.63      242.60     28.74 o 
  -2   6   1       82.85      104.06     17.48 o 
  -1   6   1      636.63      669.21     61.71 o 
   0   6   1       12.53       16.23     13.96 o 
   1   6   1      135.76      150.09     18.30 o 
   2   6   1     4169.68     4227.87     78.72 o 
   3   6   1        2.60        9.50     16.43 o 
   4   6   1      206.99      260.74     30.15 o 
   5   6   1     1480.58     1586.66     55.85 o 
   6   6   1       79.16       97.47     22.50 o 
   7   6   1       38.16       16.01     17.99 o 
   8   6   1      659.13      638.11     89.99 o 
   9   6   1      608.07      648.48     55.96 o 
  10   6   1      327.13      434.89     77.08 o 
  11   6   1       70.93       50.37     98.75 o 
  -9   7   1       17.25       94.11     73.09 o 
  -8   7   1       92.99      112.63    107.94 o 
  -7   7   1     1448.29     1376.90    140.08 o 
  -6   7   1       12.21       23.46     77.43 o 
  -5   7   1      128.31       93.46     52.80 o 
  -4   7   1     2421.03     2410.53     76.45 o 
  -3   7   1       15.22       12.64     11.44 o 
  -2   7   1      646.12      637.77     32.11 o 
  -1   7   1       49.07       27.54     14.71 o 
   0   7   1       90.16       80.87     21.35 o 
   1   7   1      631.43      588.39     22.30 o 
   2   7   1      283.01      312.08     21.35 o 
   3   7   1      286.12      242.67     30.27 o 
   4   7   1       53.11       68.64     20.74 o 
   5   7   1      711.69      681.55     56.43 o 
   6   7   1      202.07      279.39     27.45 o 
   7   7   1      769.98      773.31     43.79 o 
   8   7   1      895.21      940.06    192.41 o 
   9   7   1        3.04       22.66     91.39 o 
  10   7   1     2472.19     2537.19    138.90 o 
  11   7   1        7.16      -84.71    100.66 o 
  -8   8   1      721.47      899.16    116.15 o 
  -7   8   1      153.71       46.69     77.43 o 
  -6   8   1         .87       62.26     49.39 o 
  -5   8   1      704.40      724.48    104.07 o 
  -4   8   1        2.26      -41.63     41.63 o 
  -3   8   1       29.42       21.54     34.14 o 
  -2   8   1      301.66      249.69     67.23 o 
  -1   8   1      165.85      144.47     50.33 o 
   0   8   1      638.04      644.43     29.61 o 
   1   8   1      138.41      157.89     20.18 o 
   2   8   1      922.10      879.96     83.18 o 
   3   8   1        1.73       14.85     20.35 o 
   4   8   1     3960.72     4133.77     92.21 o 
   5   8   1       96.14       94.77     27.34 o 
   6   8   1         .07       -4.95     35.31 o 
   7   8   1     2274.27     2144.97     93.60 o 
   8   8   1      403.94      437.15     53.56 o 
   9   8   1      910.08      979.49     76.50 o 
  10   8   1         .04      -64.10     64.10 o 
  -7   9   1      198.80      105.36    126.24 o 
  -6   9   1         .07      -53.72     53.72 o 
  -5   9   1      251.93      227.66     57.65 o 
  -4   9   1       96.22       72.93     43.01 o 
  -3   9   1       17.64      176.22     70.63 o 
  -2   9   1      524.03      360.85     96.44 o 
  -1   9   1      479.54      478.34     54.32 o 
   0   9   1      104.46      110.14     27.25 o 
   1   9   1     3094.22     3022.61    105.59 o 
   2   9   1        6.88       23.46     32.85 o 
   3   9   1     7398.43     7308.46    399.84 o 
   4   9   1      382.21      410.09     40.07 o 
   5   9   1     2764.03     2751.87     87.93 o 
   6   9   1      149.87      208.93     94.91 o 
   7   9   1       22.06       66.75     52.80 o 
   8   9   1     3101.47     3290.44    153.94 o 
   9   9   1      367.31      345.62     64.14 o 
  -6  10   1         .57      -34.96    137.97 o 
  -5  10   1      147.75      128.47     77.55 o 
  -4  10   1       80.97       81.90     85.29 o 
  -3  10   1     1408.34     1389.34    149.94 o 
  -2  10   1      677.81      703.93     72.97 o 
  -1  10   1      694.55      491.55     59.59 o 
   0  10   1     1435.23     1410.60    102.31 o 
   1  10   1      686.47      681.33     47.40 o 
   2  10   1     4861.91     4908.18    181.83 o 
   3  10   1      219.69      203.96     57.25 o 
   4  10   1        2.00       27.41     42.35 o 
   5  10   1       90.55      140.47     47.77 o 
   6  10   1      656.33      544.68     95.85 o 
   7  10   1       13.17       63.99     52.13 o 
   8  10   1         .78      -16.63     66.35 o 
  -4  11   1       96.12       47.56     57.15 o 
  -3  11   1       13.20        1.15     23.03 o 
  -2  11   1       95.51      100.64     60.09 o 
  -1  11   1      755.43      811.17    118.73 o 
   0  11   1       58.93      138.44    117.56 o 
   1  11   1      506.79      505.19     93.62 o 
   2  11   1      264.04      290.73     94.09 o 
   3  11   1      303.34      411.10    113.80 o 
   4  11   1      688.74      606.42     65.67 o 
   5  11   1       89.90       58.82     52.91 o 
   6  11   1      690.02      775.51     76.98 o 
   7  11   1      955.75      961.05     94.68 o 
  -2  12   1       48.68       51.39    128.59 o 
  -1  12   1      204.19      246.38    145.95 o 
   0  12   1      392.08      289.08    116.85 o 
   1  12   1      594.78      542.97    115.21 o 
   2  12   1      188.87      208.36    148.30 o 
   3  12   1       33.81        7.04     66.86 o 
   4  12   1       10.82       47.00     80.84 o 
   5  12   1       54.40       58.73     61.61 o 
  -3 -12   2       82.21      -75.09    110.05 o 
  -2 -12   2       21.30      214.00    154.40 o 
  -1 -12   2     4502.47     5091.10    483.84 o 
   0 -12   2       79.17       56.31    110.52 o 
   1 -12   2      498.04      316.07    136.09 o 
  -6 -11   2       93.95       79.29     64.72 o 
  -5 -11   2      322.71      236.61     73.36 o 
  -4 -11   2     2856.60     3115.87    185.84 o 
  -3 -11   2       12.10       95.03     65.92 o 
  -2 -11   2       63.09       75.09    120.14 o 
  -1 -11   2        8.74       13.84     86.35 o 
   0 -11   2     1144.69      858.80    127.88 o 
   1 -11   2        3.19     -144.78    144.78 o 
   2 -11   2      192.63       82.13    124.60 o 
   3 -11   2     2570.64     2762.24    244.50 o 
   4 -11   2      586.63      206.96    137.97 o 
  -8 -10   2        8.28       75.53     57.65 o 
  -7 -10   2        9.95      114.44     91.63 o 
  -6 -10   2      784.83      788.77    105.12 o 
  -5 -10   2         .77       54.20     63.59 o 
  -4 -10   2       74.65       31.23     40.48 o 
  -3 -10   2     8565.32     8604.59    310.23 o 
  -2 -10   2       24.98       18.54     39.66 o 
  -1 -10   2        4.87        7.04     70.63 o 
   0 -10   2     5272.67     5258.40    330.15 o 
   1 -10   2        7.94      147.83    103.71 o 
   2 -10   2       69.72      377.31    107.23 o 
   3 -10   2      422.10      236.62     50.57 o 
   4 -10   2      130.43      165.02     97.50 o 
   5 -10   2       14.98       37.36     68.54 o 
   6 -10   2     1005.33      967.21    111.46 o 
  -9  -9   2     3568.86     3711.23    162.42 o 
  -8  -9   2        7.33       40.28     58.83 o 
  -7  -9   2      122.14      191.08     82.48 o 
  -6  -9   2     2701.73     2884.26    107.49 o 
  -5  -9   2     1456.65     1416.52     63.05 o 
  -4  -9   2        3.48        6.75     29.75 o 
  -3  -9   2      411.66      438.64     42.23 o 
  -2  -9   2      389.47      388.57     49.74 o 
  -1  -9   2     1135.62     1094.34     97.85 o 
   0  -9   2     2721.21     2441.86     89.70 o 
   1  -9   2      251.04      241.61     47.47 o 
   2  -9   2     2522.87     2394.46    115.32 o 
   3  -9   2      445.78      512.25     48.83 o 
   4  -9   2       15.39       69.44     85.41 o 
   5  -9   2      279.66      369.52     67.60 o 
   6  -9   2         .77       87.71    159.79 o 
   7  -9   2      157.76      226.90     80.25 o 
 -10  -8   2       27.68       54.02    208.72 o 
  -9  -8   2        2.74       71.31     54.08 o 
  -8  -8   2        1.53       44.53     53.00 o 
  -7  -8   2      971.39      898.72     66.45 o 
  -6  -8   2      393.97      442.98     35.67 o 
  -5  -8   2     1529.72     1555.43     58.05 o 
  -4  -8   2      690.14      644.12     37.33 o 
  -3  -8   2      319.18      390.39     51.15 o 
  -2  -8   2     1020.80      990.40     58.66 o 
  -1  -8   2      582.51      527.54     65.47 o 
   0  -8   2         .01       62.07     17.02 o 
   1  -8   2     4585.06     4301.16    129.80 o 
   2  -8   2     4300.26     4174.35    141.37 o 
   3  -8   2      588.49      611.89     45.31 o 
   4  -8   2     1178.52     1274.51     92.33 o 
   5  -8   2      581.10      670.98    199.80 o 
   6  -8   2       12.84       36.85     60.47 o 
   7  -8   2     2560.11     2631.55    198.74 o 
   8  -8   2        5.53      -75.09     75.09 o 
 -10  -7   2       58.93      -20.62     70.19 o 
  -9  -7   2      988.24     1053.06     71.34 o 
  -8  -7   2      254.95      183.14     50.97 o 
  -7  -7   2      262.45      275.29     30.84 o 
  -6  -7   2      133.72      121.73     29.32 o 
  -5  -7   2     1925.09     1920.35     88.81 o 
  -4  -7   2     3879.93     4037.36     88.50 o 
  -3  -7   2     7723.81     8002.68    174.90 o 
  -2  -7   2     2555.78     2388.13     55.76 o 
  -1  -7   2      561.66      552.43     22.99 o 
   0  -7   2      612.97      535.20     22.29 o 
   1  -7   2     2540.53     2319.15     59.13 o 
   2  -7   2      142.10      264.91     35.48 o 
   3  -7   2     2017.42     1934.83     78.29 o 
   4  -7   2     5621.06     5843.78    174.00 o 
   5  -7   2      409.43      466.50     44.95 o 
   6  -7   2     4240.62     3927.27    186.42 o 
   7  -7   2     1026.40     1169.47    112.63 o 
   8  -7   2     2022.90     2068.87    220.33 o 
   9  -7   2       72.25       75.09     82.36 o 
 -11  -6   2      457.56      529.12    104.14 o 
 -10  -6   2      134.56      108.68     65.93 o 
  -9  -6   2     1057.73      933.32     99.61 o 
  -8  -6   2     2326.42     2281.03    131.75 o 
  -7  -6   2        8.04       -8.67     31.68 o 
  -6  -6   2     3385.21     3517.23    191.35 o 
  -5  -6   2     4033.03     4245.74     92.44 o 
  -4  -6   2     2074.29     2028.89     65.23 o 
  -3  -6   2     2797.78     2860.01     66.99 o 
  -2  -6   2     6350.29     6354.98    124.04 o 
  -1  -6   2     4662.64     4564.06     90.82 o 
   0  -6   2     7101.53     6770.84    122.26 o 
   1  -6   2      321.44      423.71     20.06 o 
   2  -6   2     7642.40     7710.84    221.65 o 
   3  -6   2      720.64      710.41     46.55 o 
   4  -6   2       20.25       31.43     25.76 o 
   5  -6   2     5160.90     5490.14    190.53 o 
   6  -6   2       61.07       14.78     63.35 o 
   7  -6   2      133.41      138.63     61.48 o 
   8  -6   2     7207.41     7675.92    320.09 o 
   9  -6   2      745.94      782.78     98.80 o 
  10  -6   2      305.08      279.63     88.17 o 
 -11  -5   2     1594.50     1479.20    212.35 o 
 -10  -5   2     1334.54     1612.55    149.12 o 
  -9  -5   2      389.64      433.37     62.65 o 
  -8  -5   2     2069.98     2052.63    101.01 o 
  -7  -5   2     3666.86     3596.54     96.50 o 
  -6  -5   2     3344.78     3371.37     76.91 o 
  -5  -5   2      295.11      290.70     18.53 o 
  -4  -5   2     2308.36     2223.89     46.79 o 
  -3  -5   2     1923.59     1920.64     39.74 o 
  -2  -5   2      603.33      612.27     75.56 o 
  -1  -5   2    17437.04    17553.84    266.71 o 
   0  -5   2     1472.26     1558.86     31.05 o 
   1  -5   2     1250.67     1184.45     26.38 o 
   2  -5   2    34765.88    34860.12   1368.10 o 
   3  -5   2      542.67      476.88     61.83 o 
   4  -5   2     6646.10     6520.73    188.05 o 
   5  -5   2     6733.16     6753.48    349.39 o 
   6  -5   2     1189.36     1244.27     85.18 o 
   7  -5   2     7352.11     7376.21    211.73 o 
   8  -5   2      113.26      160.03     53.85 o 
   9  -5   2     2215.27     2480.39    142.55 o 
  10  -5   2     2313.96     2319.87    237.93 o 
 -11  -4   2      501.43      603.88     86.03 o 
 -10  -4   2       46.15       35.43     79.66 o 
  -9  -4   2      776.74      748.43     43.83 o 
  -8  -4   2      202.68      191.50     40.95 o 
  -7  -4   2     9224.28     9244.75    190.22 o 
  -6  -4   2     1166.50     1184.61     32.93 o 
  -5  -4   2     2527.60     2511.17     51.52 o 
  -4  -4   2    26399.16    26959.82    444.21 o 
  -3  -4   2      335.11      336.66     20.53 o 
  -2  -4   2     4335.10     4075.20    129.99 o 
  -1  -4   2     6093.54     5924.43     92.16 o 
   0  -4   2     3752.20     3714.22     60.43 o 
   1  -4   2     4751.66     4902.42    111.81 o 
   2  -4   2      488.17      548.72     20.23 o 
   3  -4   2    11369.21    11369.58    282.51 o 
   4  -4   2     3804.34     3798.47     88.32 o 
   5  -4   2       31.60       67.69     30.15 o 
   6  -4   2     2669.29     2666.87     63.89 o 
   7  -4   2      618.61      661.57     27.96 o 
   8  -4   2      692.80      636.74     58.57 o 
   9  -4   2      479.27      465.55     60.41 o 
  10  -4   2       16.54      -24.63     67.77 o 
  11  -4   2     1363.97     1597.52    359.12 o 
 -12  -3   2      869.88      824.91    121.55 o 
 -11  -3   2       61.99       66.19     66.75 o 
 -10  -3   2     3122.06     3094.52    134.58 o 
  -9  -3   2      236.65      215.63     51.27 o 
  -8  -3   2     2167.63     2143.80     61.86 o 
  -7  -3   2     2079.42     1978.56     94.80 o 
  -6  -3   2       57.45       64.43     24.87 o 
  -5  -3   2     1183.46     1063.24     77.78 o 
  -4  -3   2        7.04        7.58     27.10 o 
  -3  -3   2    58316.44    61139.48    842.36 o 
  -2  -3   2     2484.09     2398.47     38.43 o 
  -1  -3   2       92.81       94.71      7.16 o 
   0  -3   2    76010.46    74874.52   1189.26 o 
   1  -3   2     8624.16     8714.03    156.50 o 
   2  -3   2     2484.06     2428.91     80.60 o 
   3  -3   2     6949.52     7632.75    126.59 o 
   4  -3   2      141.46      190.67     14.37 o 
   5  -3   2    17381.16    17812.80    336.81 o 
   6  -3   2      436.84      412.65     19.04 o 
   7  -3   2      102.11      150.80     15.13 o 
   8  -3   2     3588.27     3602.93     98.33 o 
   9  -3   2       62.22      127.11    102.07 o 
  10  -3   2      406.28      386.59     68.05 o 
  11  -3   2      155.83      244.28    105.97 o 
 -12  -2   2      163.79      143.03     86.82 o 
 -11  -2   2      533.74      550.40     62.00 o 
 -10  -2   2      420.13      378.44     53.73 o 
  -9  -2   2     2162.63     2108.35    263.98 o 
  -8  -2   2      246.04      279.96     21.76 o 
  -7  -2   2     1141.56     1180.79     34.06 o 
  -6  -2   2    37172.68    37628.13    597.53 o 
  -5  -2   2      816.11      832.18     23.64 o 
  -4  -2   2      522.68      507.86     14.60 o 
  -3  -2   2     5224.54     5066.15     77.47 o 
  -2  -2   2       36.39       55.81     14.08 o 
  -1  -2   2    34495.41    33366.04    556.70 o 
   0  -2   2    10117.01     9643.11    181.31 o 
   1  -2   2     5640.93     5547.17    116.87 o 
   2  -2   2    38013.52    38504.04   1306.86 o 
   3  -2   2      112.46      133.07      6.71 o 
   4  -2   2     3473.42     3615.63    113.92 o 
   5  -2   2    11057.69    11242.69    181.96 o 
   6  -2   2     1143.97     1150.27     55.02 o 
   7  -2   2      557.44      477.24     30.09 o 
   8  -2   2      118.36      121.07     31.53 o 
   9  -2   2     1078.56     1015.75     67.58 o 
  10  -2   2      510.63      548.01     72.62 o 
  11  -2   2        4.83       99.43     72.47 o 
  12  -2   2      506.91      469.32    116.15 o 
 -12  -1   2     2581.14     2540.82    198.39 o 
 -11  -1   2       59.40      -42.03     59.60 o 
 -10  -1   2      407.21      385.89     54.33 o 
  -9  -1   2     2047.55     2128.70    209.66 o 
  -8  -1   2      517.39      535.60     55.26 o 
  -7  -1   2     5272.10     5308.07    117.91 o 
  -6  -1   2      292.31      322.41     21.70 o 
  -5  -1   2     4506.12     4452.28     68.12 o 
  -4  -1   2    15592.59    14957.52    213.55 o 
  -3  -1   2      155.77      161.37      8.20 o 
  -2  -1   2    26464.27    25481.25    366.20 o 
  -1  -1   2     5931.54     5978.71    108.46 o 
   0  -1   2      973.72      935.95     19.76 o 
   1  -1   2      433.58      448.03     12.35 o 
   2  -1   2       46.16       42.12      4.08 o 
   3  -1   2    16593.03    16880.62    327.45 o 
   4  -1   2     2383.06     2417.17     57.37 o 
   5  -1   2     1586.51     1669.54     34.93 o 
   6  -1   2     8266.37     8386.91    157.73 o 
   7  -1   2     1655.06     1612.75     90.69 o 
   8  -1   2      425.84      353.43     34.38 o 
   9  -1   2      511.72      455.50     44.23 o 
  10  -1   2     1089.74     1100.26     63.14 o 
  11  -1   2      233.45      193.69     49.50 o 
  12  -1   2        3.85      116.80     77.07 o 
 -12   0   2       89.42       38.99     58.28 o 
 -11   0   2     1591.37     1538.37     80.03 o 
 -10   0   2     2731.73     2568.69     96.97 o 
  -9   0   2        2.18      -16.50     34.02 o 
  -8   0   2     6004.84     5920.11    134.56 o 
  -7   0   2      529.49      541.90     27.74 o 
  -6   0   2      216.07      252.12     17.65 o 
  -5   0   2     2138.97     2321.22     42.56 o 
  -4   0   2      872.94      876.96     24.40 o 
  -3   0   2    26704.04    26142.52    409.43 o 
  -2   0   2    20922.75    19557.21    306.62 o 
  -1   0   2      621.08      612.85      9.24 o 
   0   0   2    11479.66    11282.62    210.56 o 
   1   0   2     1062.02     1025.20     17.50 o 
   2   0   2      184.50      208.77     11.03 o 
   3   0   2       38.97       55.82      7.38 o 
   4   0   2     6228.90     6248.41    103.36 o 
   5   0   2       40.46       44.11     13.93 o 
   6   0   2     1122.43     1316.65     42.12 o 
   7   0   2     2261.27     2399.68     62.01 o 
   8   0   2        1.39        9.05     25.88 o 
   9   0   2       10.42       39.60     31.44 o 
  10   0   2      113.67      166.25     55.49 o 
  11   0   2     1837.44     1908.47    121.43 o 
  12   0   2        2.98      -50.25    125.54 o 
 -12   1   2       60.57      109.34     64.03 o 
 -11   1   2        4.55        5.15     98.67 o 
 -10   1   2        7.56       46.17     33.74 o 
  -9   1   2     2451.90     2376.96     83.46 o 
  -8   1   2     1480.07     1431.76     50.51 o 
  -7   1   2       94.16       99.90     15.83 o 
  -6   1   2    22103.23    21838.79    367.46 o 
  -5   1   2     1861.99     1815.12     36.65 o 
  -4   1   2       40.10       72.84     13.96 o 
  -3   1   2    23223.13    23061.41    330.97 o 
  -2   1   2     7102.96     6917.57    108.26 o 
  -1   1   2      496.20      487.94     12.03 o 
   0   1   2      886.40      865.42     16.36 o 
   1   1   2      581.01      665.21     11.36 o 
   2   1   2      434.18      442.06     10.04 o 
   3   1   2      357.88      373.02      8.55 o 
   4   1   2     1341.54     1318.48     24.47 o 
   5   1   2    13433.96    14034.81    225.01 o 
   6   1   2      140.60      143.38     16.76 o 
   7   1   2      138.65      110.75     18.26 o 
   8   1   2     9808.54     9680.66    258.46 o 
   9   1   2       41.61       34.18     31.25 o 
  10   1   2       55.55       39.37     35.38 o 
  11   1   2     1692.78     1656.37    111.34 o 
  12   1   2       61.73       60.02     61.85 o 
 -11   2   2      541.67      426.66     71.45 o 
 -10   2   2       18.59       25.80     36.62 o 
  -9   2   2     3787.76     3485.30    168.94 o 
  -8   2   2     1068.54     1025.59     38.44 o 
  -7   2   2      298.55      323.55     39.07 o 
  -6   2   2     2103.83     2071.71     42.36 o 
  -5   2   2      968.35     1141.29     50.80 o 
  -4   2   2     9121.07    10019.04    150.38 o 
  -3   2   2      934.00      930.05     30.97 o 
  -2   2   2     6386.66     6525.58    101.34 o 
  -1   2   2       57.91       53.59     10.68 o 
   0   2   2      911.37      915.36     24.87 o 
   1   2   2     1239.68     1217.68     21.09 o 
   2   2   2    22639.64    21612.12    384.63 o 
   3   2   2      107.41      101.98      4.81 o 
   4   2   2      117.64      122.11      7.51 o 
   5   2   2    13819.80    13906.43    199.99 o 
   6   2   2        6.39       28.02     16.43 o 
   7   2   2     4137.77     4126.94     83.34 o 
   8   2   2      613.56      601.82     26.62 o 
   9   2   2       57.25      117.06     40.01 o 
  10   2   2     2149.42     1968.14     86.72 o 
  11   2   2       11.93       23.28     50.75 o 
  12   2   2      608.74      596.46     80.13 o 
 -11   3   2      147.94      112.17    126.71 o 
 -10   3   2      425.09      359.57     68.87 o 
  -9   3   2      520.48      516.28     49.61 o 
  -8   3   2     2411.47     2381.21     87.36 o 
  -7   3   2     1175.28     1147.51     46.58 o 
  -6   3   2      438.26      450.44     61.36 o 
  -5   3   2      336.61      357.96     17.22 o 
  -4   3   2    10522.98    10629.65    172.08 o 
  -3   3   2      416.20      492.56     27.10 o 
  -2   3   2     4677.67     4625.33     72.06 o 
  -1   3   2    22994.26    23012.32    345.19 o 
   0   3   2      180.08      186.67      8.46 o 
   1   3   2     6275.71     6075.11    104.02 o 
   2   3   2       89.08       90.63     12.79 o 
   3   3   2     2530.67     2536.60     39.50 o 
   4   3   2    13568.45    13392.88    181.85 o 
   5   3   2      197.18      209.10      9.87 o 
   6   3   2     7676.92     7700.40    126.17 o 
   7   3   2     5067.68     5072.99    102.18 o 
   8   3   2      666.05      676.23     38.72 o 
   9   3   2     2921.79     3037.55    136.92 o 
  10   3   2       38.78       86.98     41.12 o 
  11   3   2     2692.12     2841.40    254.00 o 
  12   3   2       38.74      300.82    154.63 o 
 -11   4   2      124.65      122.36    158.39 o 
 -10   4   2     1913.63     1968.46    109.72 o 
  -9   4   2      135.09      156.25     49.39 o 
  -8   4   2      456.19      426.50     46.70 o 
  -7   4   2     2403.90     2366.13    104.65 o 
  -6   4   2      207.35      190.53     22.56 o 
  -5   4   2     7381.00     7492.88    269.72 o 
  -4   4   2      361.78      360.17     18.15 o 
  -3   4   2     8038.76     8659.39    149.00 o 
  -2   4   2     5081.84     5257.53     75.92 o 
  -1   4   2       57.96       86.50      9.05 o 
   0   4   2    23762.38    23676.48    330.88 o 
   1   4   2     6388.14     6380.44    103.95 o 
   2   4   2      657.67      651.52     23.46 o 
   3   4   2    11820.02    11975.31    206.96 o 
   4   4   2      923.47      870.52     20.59 o 
   5   4   2     8938.13     8892.80    138.79 o 
   6   4   2     1873.50     1864.08     42.15 o 
   7   4   2      300.20      276.13     17.81 o 
   8   4   2    16320.23    16547.99    536.99 o 
   9   4   2       43.44       20.94     24.07 o 
  10   4   2       19.60      113.90     73.80 o 
  11   4   2     1564.21     1500.92    115.20 o 
  12   4   2      281.39      292.78     82.88 o 
 -10   5   2       36.17       42.31     61.11 o 
  -9   5   2       34.48       69.86    114.86 o 
  -8   5   2     1381.27     1414.51    105.47 o 
  -7   5   2      531.34      539.80     44.70 o 
  -6   5   2     3360.60     3410.37    102.77 o 
  -5   5   2     1819.27     1714.09     67.34 o 
  -4   5   2     2129.66     2112.19     46.94 o 
  -3   5   2    14279.19    14377.13    340.94 o 
  -2   5   2       56.44      132.10     13.07 o 
  -1   5   2    18396.94    19360.20    294.69 o 
   0   5   2      471.21      513.34     17.79 o 
   1   5   2     4946.65     5126.06     78.39 o 
   2   5   2    50477.88    50689.81   2197.45 o 
   3   5   2     1756.49     1702.93     32.42 o 
   4   5   2     2156.09     2169.30     60.89 o 
   5   5   2    38844.00    40764.50    745.31 o 
   6   5   2       71.43       44.58     14.30 o 
   7   5   2      741.68      733.27     30.57 o 
   8   5   2       42.96       63.46     18.93 o 
   9   5   2     1154.85     1160.06     61.59 o 
  10   5   2        4.66      -56.05     56.05 o 
  11   5   2        3.44      -31.00    112.51 o 
  12   5   2      621.05      845.12     98.22 o 
 -10   6   2      989.15     1115.39    136.60 o 
  -9   6   2     1544.23     1547.33    108.81 o 
  -8   6   2       27.74      138.93    133.40 o 
  -7   6   2     3371.86     3286.17    105.76 o 
  -6   6   2        7.40       81.48     30.37 o 
  -5   6   2      508.52      483.56     54.32 o 
  -4   6   2     4869.11     4744.74    132.46 o 
  -3   6   2        2.07        1.73     23.23 o 
  -2   6   2     6792.49     6703.51    166.25 o 
  -1   6   2    18650.43    18381.15    360.41 o 
   0   6   2       50.16       62.88     10.79 o 
   1   6   2     2023.80     2023.39     69.57 o 
   2   6   2     1244.26     1284.29     28.11 o 
   3   6   2     4853.72     4670.02     77.97 o 
   4   6   2       70.78       92.57     15.72 o 
   5   6   2        1.26       29.50     15.18 o 
   6   6   2    11091.30    11588.09    254.31 o 
   7   6   2      247.77      240.27     22.23 o 
   8   6   2      978.83     1005.00     80.84 o 
   9   6   2     4450.28     4536.93    161.69 o 
  10   6   2        6.33       69.74     67.18 o 
  11   6   2      429.35      466.31     74.87 o 
  -9   7   2      169.88      197.15     76.42 o 
  -8   7   2     3877.29     3922.99    229.78 o 
  -7   7   2     5047.86     5724.88    322.64 o 
  -6   7   2        8.28      -49.14     49.14 o 
  -5   7   2     7383.49     7495.11    243.21 o 
  -4   7   2      934.94      862.82     84.94 o 
  -3   7   2     8182.56     8431.59    191.02 o 
  -2   7   2      627.04      604.61     59.60 o 
  -1   7   2      335.38      304.84     23.94 o 
   0   7   2    23842.20    24378.83    432.30 o 
   1   7   2       32.85       32.97     15.18 o 
   2   7   2     2727.50     2862.50     62.30 o 
   3   7   2    13328.50    13588.22    242.67 o 
   4   7   2      103.34       75.19     16.51 o 
   5   7   2     2128.83     2103.74     58.04 o 
   6   7   2       40.72       17.37     23.60 o 
   7   7   2      363.59      337.61     36.30 o 
   8   7   2      492.08      595.83     55.02 o 
   9   7   2       35.34      -42.19     92.57 o 
  10   7   2      495.03      361.81     87.98 o 
  11   7   2       83.59      233.16     72.60 o 
  -8   8   2       22.63       65.47    130.93 o 
  -7   8   2      665.54      554.23    114.04 o 
  -6   8   2     8246.73     8515.38    372.98 o 
  -5   8   2       59.73      120.09     48.34 o 
  -4   8   2      205.01      225.83     48.82 o 
  -3   8   2     6237.05     6588.21    243.21 o 
  -2   8   2      208.14      200.99     26.75 o 
  -1   8   2     1584.74     1501.06    127.30 o 
   0   8   2      998.84      932.80     35.59 o 
   1   8   2       31.95       86.08     20.07 o 
   2   8   2     1688.60     1598.22    163.67 o 
   3   8   2       58.93       69.01     34.26 o 
   4   8   2     1590.12     1680.65     48.46 o 
   5   8   2     1010.67     1025.59     42.36 o 
   6   8   2      967.74     1012.85     49.54 o 
   7   8   2      919.85      875.93     56.54 o 
   8   8   2      291.47      299.70     64.18 o 
   9   8   2        2.77      -54.59     54.59 o 
  10   8   2      208.14      197.79     78.40 o 
  -7   9   2      237.02      214.00     96.44 o 
  -6   9   2     1035.07     1224.13    104.07 o 
  -5   9   2      376.29      443.17     56.87 o 
  -4   9   2     2002.94     1902.88    101.39 o 
  -3   9   2       12.21      -47.98     47.98 o 
  -2   9   2     3688.18     3791.37    157.09 o 
  -1   9   2     1867.40     1691.86    114.74 o 
   0   9   2        7.05        4.34     21.34 o 
   1   9   2     1425.93     1433.56    117.56 o 
   2   9   2       81.57      128.07     32.17 o 
   3   9   2      220.45      232.72    117.56 o 
   4   9   2       30.39       85.77     29.93 o 
   5   9   2     5533.83     5867.93    170.70 o 
   6   9   2     1336.89     1418.64     75.00 o 
   7   9   2      263.24      275.72     58.43 o 
   8   9   2      131.20      144.70     52.64 o 
   9   9   2       43.84       97.28     70.39 o 
  10   9   2      249.02      348.38    118.03 o 
  -6  10   2       51.11       79.54     86.35 o 
  -5  10   2     2300.08     2303.42    151.11 o 
  -4  10   2      118.70       68.32     52.08 o 
  -3  10   2      386.20      244.66     56.89 o 
  -2  10   2      128.57      122.02     87.87 o 
  -1  10   2      611.02      607.50     61.61 o 
   0  10   2     1499.84     1417.39     80.95 o 
   1  10   2        9.15       23.46     35.20 o 
   2  10   2      135.80      174.06     45.99 o 
   3  10   2      716.88      651.19     39.71 o 
   4  10   2      397.38      395.00     41.82 o 
   5  10   2       88.22      121.39     62.53 o 
   6  10   2      126.52        -.11     80.84 o 
   7  10   2     1207.50     1132.42     70.44 o 
   8  10   2         .24      137.76     65.32 o 
   9  10   2      657.80      489.30    134.69 o 
  -4  11   2       32.49      104.22     74.90 o 
  -3  11   2      482.01      409.29     74.62 o 
  -2  11   2      493.57      504.70     86.11 o 
  -1  11   2      379.26      315.74     65.47 o 
   0  11   2     1275.23     1235.37     82.97 o 
   1  11   2      707.46      709.80    118.73 o 
   2  11   2      119.27      112.63     58.66 o 
   3  11   2     1392.63     1405.83    147.47 o 
   4  11   2        3.38      -51.42     54.59 o 
   5  11   2      247.63      188.29     90.22 o 
   6  11   2      169.66      207.19     74.50 o 
   7  11   2      442.53      580.22     95.15 o 
  -1  12   2      278.29      382.94    111.93 o 
   0  12   2        3.63       82.13    103.48 o 
   2  12   2     3840.18     3892.53    350.56 o 
   3  12   2      159.60      161.03     72.42 o 
   4  12   2       99.25       60.77    110.28 o 
   5  12   2     4412.42     4610.92    395.03 o 
  -2 -12   3      333.91      348.15     83.07 o 
  -1 -12   3      188.80      -51.39    154.16 o 
   0 -12   3      118.57      -65.47    102.77 o 
  -6 -11   3        7.01      -51.39    138.21 o 
  -5 -11   3       45.41       38.09     99.72 o 
  -4 -11   3      149.59       94.92     73.80 o 
  -3 -11   3       74.91       -4.23     75.23 o 
  -2 -11   3       86.68      219.57     60.81 o 
  -1 -11   3     1456.70     1699.30    167.77 o 
   0 -11   3       76.73      -63.12     69.92 o 
   1 -11   3      148.85       34.96     81.89 o 
   2 -11   3      145.22      131.87     84.47 o 
   3 -11   3      459.66      122.02    149.70 o 
  -7 -10   3     1309.73     1258.77    176.69 o 
  -6 -10   3      252.53      314.60    101.95 o 
  -5 -10   3       21.89      134.16    116.50 o 
  -4 -10   3      375.77      349.24     44.69 o 
  -3 -10   3       13.06       18.71     41.45 o 
  -2 -10   3      106.61       65.47     65.94 o 
  -1 -10   3       54.59       89.17     70.39 o 
   0 -10   3        8.42      143.13    114.74 o 
   1 -10   3       38.21      -32.62     79.78 o 
   2 -10   3      162.16      305.74     86.35 o 
   3 -10   3      317.08      250.84    116.62 o 
   4 -10   3      838.83      748.99    111.46 o 
   5 -10   3      604.36      679.06    123.66 o 
  -8  -9   3      297.40      385.19     92.62 o 
  -7  -9   3       17.84      -60.27     60.27 o 
  -6  -9   3      325.92      337.03     54.58 o 
  -5  -9   3      341.36      335.86     44.72 o 
  -4  -9   3     1486.91     1456.46    105.47 o 
  -3  -9   3      435.99      393.94     56.55 o 
  -2  -9   3     1141.74     1028.22     71.57 o 
  -1  -9   3     1332.91     1373.14     86.11 o 
   0  -9   3      734.73      654.19     47.16 o 
   1  -9   3     1773.47     1885.53     93.93 o 
   2  -9   3       76.34      105.36     56.78 o 
   3  -9   3      111.48      192.29    176.92 o 
   4  -9   3      956.01      958.04     78.93 o 
   5  -9   3       57.09       60.31     43.70 o 
   6  -9   3        6.32       65.47     77.67 o 
   7  -9   3      868.18      907.84    105.12 o 
  -9  -8   3      489.02      471.33     72.15 o 
  -8  -8   3      217.27      176.05     56.89 o 
  -7  -8   3       90.90      110.75     46.74 o 
  -6  -8   3      272.39      249.27     44.23 o 
  -5  -8   3     1009.28     1020.76    119.90 o 
  -4  -8   3      638.52      618.40     42.39 o 
  -3  -8   3     2151.71     2151.65     77.68 o 
  -2  -8   3      771.68      816.80     63.59 o 
  -1  -8   3        8.17       37.15     19.43 o 
   0  -8   3     4720.68     4708.73    132.44 o 
   1  -8   3      879.81      850.49     40.08 o 
   2  -8   3     1570.37     1601.94    113.10 o 
   3  -8   3     2135.30     2028.33     90.69 o 
   4  -8   3      827.80      837.84     69.11 o 
   5  -8   3     1841.56     1967.89    130.70 o 
   6  -8   3        6.69       -8.24     44.82 o 
   7  -8   3       18.97      -60.54     60.54 o 
   8  -8   3       48.04      -32.62     79.78 o 
 -10  -7   3       88.55      117.64     94.19 o 
  -9  -7   3     1208.80     1298.83    120.72 o 
  -8  -7   3      279.98      351.51     52.52 o 
  -7  -7   3      158.42      183.27     50.45 o 
  -6  -7   3     5180.84     5189.16    147.59 o 
  -5  -7   3      163.85      177.37     34.59 o 
  -4  -7   3        4.53      -19.43     24.52 o 
  -3  -7   3     5044.04     5193.60    115.79 o 
  -2  -7   3      560.80      550.44     27.27 o 
  -1  -7   3    13205.55    13214.87    278.04 o 
   0  -7   3      110.27      108.31     15.10 o 
   1  -7   3      460.43      426.84     19.06 o 
   2  -7   3      611.57      656.35     43.40 o 
   3  -7   3      275.79      275.87     38.72 o 
   4  -7   3       45.39       88.34     32.00 o 
   5  -7   3      686.78      671.19     52.35 o 
   6  -7   3      364.97      403.07     47.46 o 
   7  -7   3      482.12      570.19    113.33 o 
   8  -7   3      307.06      294.01     86.35 o 
   9  -7   3       26.04       84.71     89.17 o 
 -11  -6   3       10.47      136.33    171.99 o 
 -10  -6   3        1.23      105.18     94.79 o 
  -9  -6   3      477.04      461.86     57.82 o 
  -8  -6   3       21.03      -35.80     35.80 o 
  -7  -6   3     3030.10     3046.40     92.50 o 
  -6  -6   3      164.29      127.60     30.74 o 
  -5  -6   3      635.05      629.43     38.60 o 
  -4  -6   3      159.34      173.58     26.75 o 
  -3  -6   3        8.68       21.82     18.65 o 
  -2  -6   3     1787.59     1804.06     43.40 o 
  -1  -6   3     1845.93     1890.98     65.94 o 
   0  -6   3      100.59      108.75     13.89 o 
   1  -6   3      174.58      180.41     15.60 o 
   2  -6   3       34.69       37.57     27.16 o 
   3  -6   3       84.65      158.55     30.50 o 
   4  -6   3     1663.73     1526.27     60.09 o 
   5  -6   3        5.12       72.67     33.20 o 
   6  -6   3        1.53      -11.18     25.47 o 
   7  -6   3      661.66      719.39     56.09 o 
   8  -6   3      123.27      122.02     82.36 o 
   9  -6   3      383.62      454.27    109.34 o 
  10  -6   3     1072.92     1184.10    125.65 o 
 -11  -5   3      392.61      406.05     79.30 o 
 -10  -5   3      203.20      132.65     65.45 o 
  -9  -5   3        1.90         .00     34.96 o 
  -8  -5   3     4597.34     4552.78    124.54 o 
  -7  -5   3      366.44      330.75     37.16 o 
  -6  -5   3      206.46      198.66     79.43 o 
  -5  -5   3      112.55      152.99     22.21 o 
  -4  -5   3        8.76       15.83     19.94 o 
  -3  -5   3     1465.54     1459.40     53.38 o 
  -2  -5   3     3511.86     3688.51     67.48 o 
  -1  -5   3         .40         .77      7.50 o 
   0  -5   3     1643.91     1597.27     36.25 o 
   1  -5   3      208.05      204.31     16.54 o 
   2  -5   3      425.56      423.07     29.09 o 
   3  -5   3     3107.23     3145.47    181.50 o 
   4  -5   3     2644.71     2657.84     75.37 o 
   5  -5   3       38.49       55.33     30.39 o 
   6  -5   3      153.31      227.68     84.12 o 
   7  -5   3        5.65       14.65     44.47 o 
   8  -5   3      318.71      335.48     53.67 o 
   9  -5   3     1745.92     1780.19    154.16 o 
  10  -5   3      245.77      294.38     71.49 o 
 -11  -4   3      483.48      360.65    165.66 o 
 -10  -4   3       33.43       86.49     78.61 o 
  -9  -4   3      439.47      388.11     42.71 o 
  -8  -4   3      252.80      254.41     41.88 o 
  -7  -4   3      367.01      311.67     62.30 o 
  -6  -4   3      664.43      644.12     30.51 o 
  -5  -4   3       65.55       37.53     24.64 o 
  -4  -4   3        8.37      -15.02     15.02 o 
  -3  -4   3    19249.88    20990.53    327.05 o 
  -2  -4   3       75.54       83.23      9.98 o 
  -1  -4   3     2445.45     2382.62     41.69 o 
   0  -4   3       78.84       93.80      9.15 o 
   1  -4   3       32.69       66.26      8.21 o 
   2  -4   3     3748.43     4028.95    242.39 o 
   3  -4   3     1900.67     1945.84     48.17 o 
   4  -4   3       57.20       68.46     16.28 o 
   5  -4   3      513.87      529.78     99.37 o 
   6  -4   3     3959.15     4000.27    178.92 o 
   7  -4   3      591.82      569.59     93.98 o 
   8  -4   3      442.14      312.72     92.10 o 
   9  -4   3       43.19       78.02     56.43 o 
  10  -4   3     1984.63     2015.47    126.27 o 
  11  -4   3      180.31      144.78    223.73 o 
 -11  -3   3      240.63      245.04     55.74 o 
 -10  -3   3      162.28      165.94     50.49 o 
  -9  -3   3       20.10       -1.38     29.79 o 
  -8  -3   3     2336.87     2252.05     76.31 o 
  -7  -3   3     5111.47     5227.68    119.07 o 
  -6  -3   3        6.90       13.46     17.43 o 
  -5  -3   3      176.85      205.27     17.57 o 
  -4  -3   3    21695.38    23290.29    350.14 o 
  -3  -3   3       16.07      -11.81     11.81 o 
  -2  -3   3     2234.88     2167.03    101.60 o 
  -1  -3   3     1204.41     1190.37     33.55 o 
   0  -3   3      873.21      886.92     20.16 o 
   1  -3   3     3765.94     3930.56     78.86 o 
   2  -3   3     1518.33     1509.40     33.34 o 
   3  -3   3       61.06      136.86     18.77 o 
   4  -3   3      634.22      669.31     27.57 o 
   5  -3   3     2313.31     2355.21     67.70 o 
   6  -3   3     1252.47     1289.16     80.25 o 
   7  -3   3    21231.01    22241.86    499.24 o 
   8  -3   3      598.14      645.45     45.00 o 
   9  -3   3       21.13       51.14     30.77 o 
  10  -3   3     2157.26     1948.40    126.54 o 
  11  -3   3      102.00      376.73    239.22 o 
 -12  -2   3         .13      -38.50     74.24 o 
 -11  -2   3        4.17      -22.59     68.99 o 
 -10  -2   3      831.69      972.02     61.41 o 
  -9  -2   3      465.86      402.84     61.24 o 
  -8  -2   3     3268.97     3108.77     96.58 o 
  -7  -2   3       21.54       24.64     20.08 o 
  -6  -2   3      195.68      215.23     26.75 o 
  -5  -2   3     1716.45     1838.90     37.77 o 
  -4  -2   3     1666.56     1667.71     31.68 o 
  -3  -2   3     1426.58     1427.96     28.15 o 
  -2  -2   3      121.86      115.38     13.02 o 
  -1  -2   3     7560.01     7500.77    184.20 o 
   0  -2   3       24.28       37.80      5.63 o 
   1  -2   3     3408.79     3233.44     75.32 o 
   2  -2   3     2170.62     2278.05     46.86 o 
   3  -2   3     1136.85     1260.25     21.42 o 
   4  -2   3    12832.97    13077.84    195.41 o 
   5  -2   3     1181.02     1183.85     27.15 o 
   6  -2   3      252.92      251.74     20.18 o 
   7  -2   3       24.40         .00     26.38 o 
   8  -2   3      278.51      283.80     45.17 o 
   9  -2   3      667.41      746.83    168.24 o 
  10  -2   3     1077.26     1113.84     88.39 o 
  11  -2   3      742.04      817.15    100.39 o 
  12  -2   3      244.73      274.70    141.73 o 
 -12  -1   3       15.25       44.23     59.18 o 
 -11  -1   3      777.68      774.16     61.85 o 
 -10  -1   3     1216.67     1000.17     64.53 o 
  -9  -1   3      464.86      521.23     46.23 o 
  -8  -1   3     1710.72     1653.79     95.85 o 
  -7  -1   3     1695.65     1624.31     52.40 o 
  -6  -1   3      333.79      311.53     41.88 o 
  -5  -1   3      376.76      354.20     14.83 o 
  -4  -1   3        3.72       17.60      8.30 o 
  -3  -1   3      297.84      296.54     11.78 o 
  -2  -1   3    10556.68    10463.78    171.56 o 
  -1  -1   3       17.29       24.68      7.27 o 
   0  -1   3     3398.28     3376.19    155.57 o 
   1  -1   3     3673.88     3692.88    104.11 o 
   2  -1   3     1689.58     1701.29     31.03 o 
   3  -1   3     3298.42     3182.18     87.29 o 
   4  -1   3     1726.49     1735.21     72.51 o 
   5  -1   3     4597.13     4548.25     75.27 o 
   6  -1   3      834.19      861.01     79.54 o 
   7  -1   3         .34       13.26     37.66 o 
   8  -1   3     3140.14     2976.32    114.39 o 
   9  -1   3       78.33       50.21     31.24 o 
  10  -1   3     2228.50     2125.27    114.98 o 
  11  -1   3      676.48      698.89    108.05 o 
  12  -1   3       53.83      178.80    101.13 o 
 -12   0   3      517.83      372.03    101.95 o 
 -11   0   3      152.24       89.49     51.92 o 
 -10   0   3       55.86      -27.30     99.84 o 
  -9   0   3        3.20        7.49     78.49 o 
  -8   0   3      118.48      198.05     36.10 o 
  -7   0   3        3.04       25.83     17.07 o 
  -6   0   3     5101.31     5172.55    110.80 o 
  -5   0   3      226.58      204.83     21.00 o 
  -4   0   3      228.34      281.96     36.84 o 
  -3   0   3    11326.11    11130.89    159.03 o 
  -2   0   3       37.50       34.96      5.63 o 
  -1   0   3     4431.54     4270.93     62.21 o 
   0   0   3         .02        4.69      3.32 o 
   1   0   3     3118.80     3100.00     54.39 o 
   2   0   3     5848.01     5794.95    111.53 o 
   3   0   3      601.32      578.09     12.20 o 
   4   0   3     1095.62     1127.50     24.07 o 
   5   0   3     8397.63     8713.22    134.31 o 
   6   0   3        5.73        8.05     26.75 o 
   7   0   3     3930.85     3829.26     90.64 o 
   8   0   3     1201.05     1159.66     56.82 o 
   9   0   3       61.29       91.28     49.09 o 
  10   0   3     1512.00     1553.90     76.18 o 
  11   0   3         .54      -12.78     46.58 o 
  12   0   3      166.80      143.23     60.02 o 
 -11   1   3       68.35      140.49     59.08 o 
 -10   1   3      540.42      550.77     55.99 o 
  -9   1   3     1337.84     1368.84     88.11 o 
  -8   1   3      490.98      577.22     61.01 o 
  -7   1   3       42.18       38.09     24.11 o 
  -6   1   3      492.56      465.35     34.96 o 
  -5   1   3      112.73      115.84     19.24 o 
  -4   1   3     2181.43     2686.56     42.56 o 
  -3   1   3      207.64      242.31     22.29 o 
  -2   1   3     1402.82     1239.61     21.25 o 
  -1   1   3     6876.38     6506.77    118.64 o 
   0   1   3       32.75       62.41      9.27 o 
   1   1   3      203.14      200.15      4.81 o 
   2   1   3     4903.89     4860.20    103.80 o 
   3   1   3      549.57      516.57     18.54 o 
   4   1   3    19063.97    19275.76    284.37 o 
   5   1   3       94.55      118.83      9.74 o 
   6   1   3      145.17      158.81     15.93 o 
   7   1   3      553.17      567.05     55.61 o 
   8   1   3      219.52      251.66    104.30 o 
   9   1   3      427.14      474.88     37.45 o 
  10   1   3      847.79      837.97     57.53 o 
  11   1   3      124.61       84.12     78.84 o 
  12   1   3      970.04      894.42    127.76 o 
 -11   2   3       17.01      100.60    117.21 o 
 -10   2   3      195.90      165.30     36.76 o 
  -9   2   3      202.88      247.85     60.19 o 
  -8   2   3     5429.79     5039.20    155.10 o 
  -7   2   3      298.65      306.29     24.05 o 
  -6   2   3      299.42      301.46     32.03 o 
  -5   2   3      445.35      393.98     21.02 o 
  -4   2   3      842.17      888.06     64.06 o 
  -3   2   3     2129.97     2199.45     40.07 o 
  -2   2   3    12668.95    12453.66    192.11 o 
  -1   2   3        5.11       19.71      7.04 o 
   0   2   3     2773.78     2621.28     79.43 o 
   1   2   3     3674.29     3612.98     53.05 o 
   2   2   3     6331.47     6111.41    109.81 o 
   3   2   3       48.50       64.26      4.33 o 
   4   2   3     1520.54     1528.90     26.32 o 
   5   2   3      514.97      521.89     14.35 o 
   6   2   3       11.70       16.48     10.56 o 
   7   2   3       25.51       30.16     10.66 o 
   8   2   3     1715.63     1632.84     42.25 o 
   9   2   3      264.82      354.75     36.86 o 
  10   2   3     1020.34      951.13     61.66 o 
  11   2   3      111.68      137.30     87.87 o 
  12   2   3      988.75      952.19    152.52 o 
 -11   3   3     2192.09     2418.41    140.59 o 
 -10   3   3      142.64      143.54     56.23 o 
  -9   3   3      106.90       80.46     76.26 o 
  -8   3   3     1019.17      969.17    140.44 o 
  -7   3   3       39.14       40.50     20.32 o 
  -6   3   3     1029.04     1030.05     84.24 o 
  -5   3   3     2566.90     2492.67    175.75 o 
  -4   3   3     1262.03     1292.66     49.04 o 
  -3   3   3    16366.90    16679.58    254.75 o 
  -2   3   3       10.33       35.65     19.83 o 
  -1   3   3     2770.10     2671.45     49.21 o 
   0   3   3     3397.33     3215.11     56.72 o 
   1   3   3      501.04      546.51     14.09 o 
   2   3   3     2782.71     2587.76     41.40 o 
   3   3   3     1632.39     1665.20     32.21 o 
   4   3   3      199.66      209.77      9.29 o 
   5   3   3     1079.75     1088.18     22.57 o 
   6   3   3     2131.87     1978.79     42.36 o 
   7   3   3      143.59      160.00     18.54 o 
   8   3   3      483.93      456.49     61.59 o 
   9   3   3     1465.19     1266.31     57.30 o 
  10   3   3     1109.45     1162.91    125.18 o 
  11   3   3      466.10      503.08     99.96 o 
  12   3   3      116.20      114.51    107.94 o 
 -10   4   3      671.55      585.59     63.75 o 
  -9   4   3     1794.43     1726.81    180.32 o 
  -8   4   3      405.45      403.24     46.69 o 
  -7   4   3         .73      -20.34     24.29 o 
  -6   4   3     1747.60     1666.39     87.52 o 
  -5   4   3       19.01        9.74     13.58 o 
  -4   4   3     7369.50     7575.74    130.16 o 
  -3   4   3      207.19      208.30     13.07 o 
  -2   4   3     2428.42     2405.65     43.63 o 
  -1   4   3      439.75      386.97     12.75 o 
   0   4   3      722.34      702.07     16.34 o 
   1   4   3     8576.81     8776.67    130.52 o 
   2   4   3        3.44       31.91     11.61 o 
   3   4   3     1209.06     1193.86     20.31 o 
   4   4   3      412.18      410.76     13.43 o 
   5   4   3       61.05       75.19      9.62 o 
   6   4   3      168.43      160.29     11.61 o 
   7   4   3     2044.65     2078.44     46.54 o 
   8   4   3      146.89      129.65     19.74 o 
   9   4   3      143.48      144.42     23.48 o 
  10   4   3     4619.54     4623.56    192.23 o 
  11   4   3       75.24       -9.52     59.45 o 
  12   4   3      251.96      442.07    154.87 o 
 -10   5   3      137.35      169.24     81.63 o 
  -9   5   3       46.46        2.70    143.25 o 
  -8   5   3     2063.45     1989.96     95.62 o 
  -7   5   3      384.34      452.26     36.96 o 
  -6   5   3        5.31       36.20     36.49 o 
  -5   5   3      309.63      336.33     26.84 o 
  -4   5   3      563.26      537.68     22.45 o 
  -3   5   3        8.47       10.24     15.25 o 
  -2   5   3       21.07       15.75     11.26 o 
  -1   5   3     1776.44     1805.24     55.73 o 
   0   5   3      825.77      911.67     19.60 o 
   1   5   3     1456.90     1452.53     33.20 o 
   2   5   3      397.39      408.02     16.59 o 
   3   5   3      134.48      140.20     16.19 o 
   4   5   3     6026.13     5983.83    109.73 o 
   5   5   3     1029.03     1045.32     34.49 o 
   6   5   3      786.27      778.26     29.65 o 
   7   5   3      921.56      904.58     32.19 o 
   8   5   3      937.85      902.99     34.81 o 
   9   5   3      473.36      456.75    115.21 o 
  10   5   3      234.46      231.36     69.45 o 
  11   5   3     1164.06     1075.68    106.88 o 
  12   5   3      123.23      148.72     76.19 o 
  -9   6   3        4.21      -49.28     63.35 o 
  -8   6   3      131.00      157.31     89.05 o 
  -7   6   3      457.53      558.42     65.47 o 
  -6   6   3       12.73      -13.18     83.30 o 
  -5   6   3     1401.28     1319.15     44.56 o 
  -4   6   3       17.83       64.67     16.21 o 
  -3   6   3      612.61      642.35     37.31 o 
  -2   6   3     3385.57     3311.06    166.72 o 
  -1   6   3         .91        1.29     19.83 o 
   0   6   3      544.99      579.36     18.93 o 
   1   6   3     3006.71     2918.60     57.61 o 
   2   6   3     1235.55     1250.51     29.03 o 
   3   6   3     1663.54     1563.45     80.95 o 
   4   6   3       51.67       81.88     12.33 o 
   5   6   3      588.83      580.98     43.29 o 
   6   6   3      158.66      126.94     85.65 o 
   7   6   3       99.77      112.83     23.70 o 
   8   6   3     1024.79     1065.84     57.83 o 
   9   6   3     1268.49     1348.73     86.58 o 
  10   6   3     1130.42     1042.14    114.51 o 
  11   6   3      599.84      581.07    111.69 o 
  12   6   3        7.71      197.34    129.29 o 
  -9   7   3      164.48      172.14    136.09 o 
  -8   7   3        4.80      106.87    131.64 o 
  -7   7   3      229.96      274.01     49.65 o 
  -6   7   3       18.42      -38.38     38.38 o 
  -5   7   3      461.26      475.70     33.89 o 
  -4   7   3      490.80      453.25     33.79 o 
  -3   7   3     9498.29     9581.09    510.12 o 
  -2   7   3      827.04      809.09     54.09 o 
  -1   7   3      591.50      600.27     41.53 o 
   0   7   3       39.78       79.12     25.58 o 
   1   7   3        9.94       -9.88     15.86 o 
   2   7   3      246.93      222.36     18.15 o 
   3   7   3     4816.80     4774.95     94.66 o 
   4   7   3     1236.69     1278.48     33.29 o 
   5   7   3        2.24       -9.60     35.20 o 
   6   7   3      509.33      521.62     22.76 o 
   7   7   3     2460.37     2736.79    160.61 o 
   8   7   3      907.26     1009.36     54.60 o 
   9   7   3        5.90      -28.16     48.36 o 
  10   7   3     1054.76     1028.69     98.18 o 
  11   7   3        3.60      -66.62     66.62 o 
  -8   8   3      247.15      356.90    113.57 o 
  -7   8   3       76.45      211.18    123.89 o 
  -6   8   3       64.51       84.02     58.00 o 
  -5   8   3      990.13      903.61    239.57 o 
  -4   8   3     1365.47     1299.52    110.40 o 
  -3   8   3     1209.87     1242.91     85.76 o 
  -2   8   3      973.22      913.41     42.57 o 
  -1   8   3      374.13      355.82     29.74 o 
   0   8   3     1400.22     1400.24     48.70 o 
   1   8   3      148.22      182.66     21.93 o 
   2   8   3      245.81      228.53     29.45 o 
   3   8   3      262.09      253.94     23.31 o 
   4   8   3     4211.38     4241.19     95.14 o 
   5   8   3       24.63        2.58     38.48 o 
   6   8   3      157.00      129.87     43.09 o 
   7   8   3     2904.43     2763.69    188.89 o 
   8   8   3      343.46      298.56     51.04 o 
   9   8   3       15.98       57.27    108.99 o 
  10   8   3         .41      238.87    145.25 o 
  11   8   3      435.14      338.99     83.79 o 
  -7   9   3      296.65      394.44    138.44 o 
  -6   9   3       64.47       56.80     60.85 o 
  -5   9   3      558.02      676.62     79.59 o 
  -4   9   3        4.06       76.50     54.00 o 
  -3   9   3       92.62      110.39     42.35 o 
  -2   9   3      196.19      237.49     49.58 o 
  -1   9   3       13.36       16.28     37.31 o 
   0   9   3         .38       15.08     27.88 o 
   1   9   3     5777.25     5870.15    347.39 o 
   2   9   3      427.72      443.85     36.95 o 
   3   9   3      994.52      944.26     40.69 o 
   4   9   3      559.56      651.28     69.45 o 
   5   9   3      370.16      440.51     35.33 o 
   6   9   3       33.90      -12.27     35.57 o 
   7   9   3      123.15      191.59     50.62 o 
   8   9   3      858.01      834.85    122.25 o 
   9   9   3       35.46      120.46     60.46 o 
  10   9   3      388.78      483.39     88.45 o 
  -6  10   3      528.51      356.90    133.51 o 
  -5  10   3      892.61      930.63    100.68 o 
  -4  10   3       29.10      101.54     94.91 o 
  -3  10   3     2376.33     2130.05    132.59 o 
  -2  10   3     1060.39     1143.22     88.41 o 
  -1  10   3      130.02      271.08     62.65 o 
   0  10   3     1727.92     1651.23    105.59 o 
   1  10   3      147.46      171.82     35.27 o 
   2  10   3     1980.67     2030.99    121.43 o 
   3  10   3        1.93      -16.55     47.87 o 
   4  10   3      406.46      421.43     37.19 o 
   5  10   3     3119.19     3141.11    147.36 o 
   6  10   3      298.94      347.31     60.54 o 
   7  10   3      856.25      897.50     78.03 o 
   8  10   3       65.19      171.42     58.22 o 
   9  10   3      113.44      150.98     62.30 o 
  -4  11   3     1003.45     1004.02     88.89 o 
  -3  11   3      286.26      186.62     61.18 o 
  -2  11   3        3.39       95.87     81.28 o 
  -1  11   3     2567.58     2468.33    135.04 o 
   0  11   3        3.26       31.54    262.10 o 
   1  11   3      553.09      516.72     63.47 o 
   2  11   3         .45       34.96     60.77 o 
   3  11   3       36.59        5.51    114.98 o 
   4  11   3       35.74       97.00     48.99 o 
   5  11   3        9.74      -46.59     60.24 o 
   6  11   3       72.36       59.04     54.06 o 
   7  11   3        1.61       60.21     60.07 o 
   8  11   3      118.65      127.90     64.89 o 
  -2  12   3      126.20       49.28    105.36 o 
  -1  12   3      235.16      200.15    110.99 o 
   0  12   3       79.60      178.80    101.13 o 
   1  12   3      841.50      423.77    103.71 o 
   2  12   3      322.91      214.00    114.74 o 
   3  12   3      153.99      258.58    152.75 o 
   4  12   3       95.47       91.04     77.67 o 
   5  12   3        3.64       86.58     98.32 o 
   6  12   3         .84      -30.50    105.36 o 
  -5 -11   4       27.36      -71.17     71.17 o 
  -4 -11   4      672.19      772.02     91.43 o 
  -3 -11   4      564.17      546.61     80.34 o 
  -2 -11   4      566.89      715.00    200.86 o 
  -1 -11   4     1249.90      964.16    138.44 o 
   0 -11   4       26.69       -9.39    126.24 o 
   1 -11   4     1587.29     2185.02    208.36 o 
   2 -11   4     2722.34     3022.70    271.72 o 
   3 -11   4       54.18       95.74    105.12 o 
  -7 -10   4      233.56      259.04    103.59 o 
  -6 -10   4         .96       69.61     52.79 o 
  -5 -10   4     2705.95     2600.51    144.18 o 
  -4 -10   4     2009.80     1978.58     94.80 o 
  -3 -10   4      445.71      440.45     49.88 o 
  -2 -10   4     1267.25     1237.13    102.10 o 
  -1 -10   4      719.13      725.29    122.72 o 
   0 -10   4        1.56       28.39     80.01 o 
   1 -10   4     3332.47     3278.23    255.06 o 
   2 -10   4      236.79      274.53     76.96 o 
   3 -10   4     3001.90     2959.11    242.39 o 
   4 -10   4     2757.34     2611.60    237.70 o 
   5 -10   4       35.39     -135.86    135.86 o 
  -8  -9   4      873.87      834.85    137.85 o 
  -7  -9   4      249.56      300.58    124.13 o 
  -6  -9   4      609.88      570.85    122.60 o 
  -5  -9   4     1612.93     1643.30     70.70 o 
  -4  -9   4      616.00      608.13     48.69 o 
  -3  -9   4      301.05      426.10     70.39 o 
  -2  -9   4     1945.27     2086.13    150.64 o 
  -1  -9   4      186.86      157.45     35.20 o 
   0  -9   4     5880.63     5865.19    296.83 o 
   1  -9   4      714.45      531.71     78.14 o 
   2  -9   4      347.71      460.10     52.24 o 
   3  -9   4      449.09      468.49     53.32 o 
   4  -9   4      128.82      190.09     86.23 o 
   5  -9   4     4218.54     4227.80    226.74 o 
   6  -9   4       82.26      234.41    105.36 o 
   7  -9   4     1047.69      875.93    154.87 o 
  -9  -8   4      870.06      763.66     79.20 o 
  -8  -8   4      839.03      951.93    165.07 o 
  -7  -8   4     1636.89     1501.01    155.34 o 
  -6  -8   4     3218.90     3486.96    102.58 o 
  -5  -8   4       45.71      116.38     61.24 o 
  -4  -8   4     1462.76     1430.93     56.75 o 
  -3  -8   4     4986.87     4940.16    254.24 o 
  -2  -8   4      997.12     1031.31     51.62 o 
  -1  -8   4     1751.95     1611.15     93.04 o 
   0  -8   4      203.89      164.33     28.98 o 
   1  -8   4     3865.36     3962.24    133.93 o 
   2  -8   4     7754.63     7917.53    277.60 o 
   3  -8   4      270.67      209.27     41.56 o 
   4  -8   4     6480.60     6517.44    258.56 o 
   5  -8   4      258.94      220.73     83.06 o 
   6  -8   4      151.14      137.32     60.61 o 
   7  -8   4     1960.52     1887.96    172.70 o 
   8  -8   4       64.46       39.66    114.74 o 
 -10  -7   4       45.89       47.42     86.92 o 
  -9  -7   4      468.84      466.00     59.23 o 
  -8  -7   4       82.98      163.61     54.61 o 
  -7  -7   4     1196.48     1311.70     62.00 o 
  -6  -7   4      351.20      381.08     92.57 o 
  -5  -7   4     5868.29     5824.91    170.24 o 
  -4  -7   4     4578.08     4693.60    146.18 o 
  -3  -7   4         .68      -17.45     50.45 o 
  -2  -7   4    11560.57    11419.59    233.07 o 
  -1  -7   4      393.11      372.48     27.34 o 
   0  -7   4        5.09       30.84     20.69 o 
   1  -7   4    11977.04    12324.87    304.29 o 
   2  -7   4      346.07      328.71     32.41 o 
   3  -7   4     2014.68     2043.02     87.10 o 
   4  -7   4     4992.87     5151.85    166.88 o 
   5  -7   4      296.98      342.46     68.05 o 
   6  -7   4      866.58      751.19     69.48 o 
   7  -7   4      438.86      396.32     73.21 o 
   8  -7   4     2337.80     2557.40    244.97 o 
   9  -7   4      126.40      307.39    117.32 o 
 -10  -6   4      800.78      809.87    100.94 o 
  -9  -6   4       26.02       59.88     51.10 o 
  -8  -6   4     2884.33     3052.18    116.66 o 
  -7  -6   4      801.98      845.06     50.65 o 
  -6  -6   4      359.16      325.01     32.08 o 
  -5  -6   4     5426.46     5395.84    120.49 o 
  -4  -6   4       24.32       48.32     17.00 o 
  -3  -6   4     3986.95     3983.11    120.37 o 
  -2  -6   4    13293.84    13202.53    324.05 o 
  -1  -6   4      311.87      322.99     17.41 o 
   0  -6   4     5999.95     6088.68    139.97 o 
   1  -6   4     1031.18      989.98     32.03 o 
   2  -6   4     2606.43     2474.85     87.83 o 
   3  -6   4      127.49      128.42     65.58 o 
   4  -6   4      426.99      423.12     37.06 o 
   5  -6   4    11074.68    11234.38    347.61 o 
   6  -6   4      676.58      642.53     52.65 o 
   7  -6   4       28.88       70.05     30.03 o 
   8  -6   4     2835.53     2854.69    201.79 o 
   9  -6   4        1.25      -25.81     75.32 o 
  10  -6   4      162.72      200.15    143.84 o 
 -11  -5   4     1064.27      991.86    146.89 o 
 -10  -5   4      348.90      297.98     66.58 o 
  -9  -5   4     1232.56     1261.90    116.50 o 
  -8  -5   4     1101.08     1084.37     55.24 o 
  -7  -5   4      597.62      586.96     53.03 o 
  -6  -5   4     4356.65     4557.09    166.83 o 
  -5  -5   4      664.81      688.01     32.35 o 
  -4  -5   4     2701.62     2676.36     59.93 o 
  -3  -5   4      121.52      125.14     28.39 o 
  -2  -5   4      241.14      244.72     12.27 o 
  -1  -5   4    29904.01    29612.79    550.65 o 
   0  -5   4     7994.58     8080.22    163.16 o 
   1  -5   4        8.76       84.71      9.80 o 
   2  -5   4    20670.12    20698.71    487.72 o 
   3  -5   4      420.77      438.20     72.27 o 
   4  -5   4      207.67      193.92     55.38 o 
   5  -5   4      132.38      139.87     29.05 o 
   6  -5   4      123.80      138.01     64.53 o 
   7  -5   4      801.24      771.30     45.19 o 
   8  -5   4     1742.18     1861.58    100.40 o 
   9  -5   4        4.69      148.24     68.97 o 
  10  -5   4         .90      -27.10     97.89 o 
 -11  -4   4       21.41       89.53     58.76 o 
 -10  -4   4      555.90      691.04     92.12 o 
  -9  -4   4      195.15      168.01     36.60 o 
  -8  -4   4       83.46      100.85     45.76 o 
  -7  -4   4     3467.67     3383.31     93.57 o 
  -6  -4   4     1337.45     1311.65     45.87 o 
  -5  -4   4      564.32      580.27     47.28 o 
  -4  -4   4    11323.60    10687.21    240.39 o 
  -3  -4   4     1854.53     1902.78     35.53 o 
  -2  -4   4       71.86       54.72     16.43 o 
  -1  -4   4     4973.70     5261.62    211.18 o 
   0  -4   4       87.90      116.85      8.24 o 
   1  -4   4     1033.04     1218.92     30.54 o 
   2  -4   4     4668.32     4552.38    178.45 o 
   3  -4   4     3497.39     3707.71     94.71 o 
   4  -4   4       12.10       29.13     16.72 o 
   5  -4   4     1744.30     1678.37     49.03 o 
   6  -4   4     2944.07     2983.37     76.87 o 
   7  -4   4      682.31      682.24     49.51 o 
   8  -4   4      628.63      611.84     71.68 o 
   9  -4   4      267.75      134.98     58.60 o 
  10  -4   4      905.24      763.54    117.09 o 
  11  -4   4        1.77        1.10     76.54 o 
 -11  -3   4      669.06      780.46     83.47 o 
 -10  -3   4     3023.34     3133.59    111.22 o 
  -9  -3   4      289.59      295.47     35.51 o 
  -8  -3   4     6085.27     6041.98    156.99 o 
  -7  -3   4      951.30      915.47     41.29 o 
  -6  -3   4        5.93       10.46     18.17 o 
  -5  -3   4      349.01      310.17     39.30 o 
  -4  -3   4     1037.65      965.59     25.55 o 
  -3  -3   4    10642.67    10695.55    159.29 o 
  -2  -3   4     1761.26     1860.55     35.09 o 
  -1  -3   4     2220.96     2207.14     43.65 o 
   0  -3   4     5009.74     4783.37     83.71 o 
   1  -3   4     4020.71     4053.58     82.10 o 
   2  -3   4      310.46      346.75     12.79 o 
   3  -3   4    17202.91    19810.55    569.01 o 
   4  -3   4     5029.96     4984.57    101.63 o 
   5  -3   4      449.57      483.89     25.58 o 
   6  -3   4     9144.67     9474.77    191.21 o 
   7  -3   4     1473.27     1498.82     40.23 o 
   8  -3   4      597.02      595.92     76.38 o 
   9  -3   4       99.16       67.81     67.81 o 
  10  -3   4      106.94      136.41     83.42 o 
  11  -3   4      115.03      178.15    234.06 o 
 -11  -2   4      182.77      167.77     55.09 o 
 -10  -2   4       56.59      130.38     47.16 o 
  -9  -2   4     1521.97     1576.94     72.97 o 
  -8  -2   4     3139.40     2896.05    160.50 o 
  -7  -2   4     1503.30     1522.84     42.56 o 
  -6  -2   4    12481.21    12082.62    237.12 o 
  -5  -2   4     2889.11     2901.43    146.77 o 
  -4  -2   4      276.97      308.89     15.00 o 
  -3  -2   4     2444.49     2537.13     43.02 o 
  -2  -2   4    14333.62    14715.43    228.67 o 
  -1  -2   4      142.11      129.68     15.13 o 
   0  -2   4     8898.03     8687.38    169.04 o 
   1  -2   4     3088.32     3197.14    136.21 o 
   2  -2   4     9208.36     9740.69    232.77 o 
   3  -2   4     3555.83     3568.03     63.47 o 
   4  -2   4       55.04       70.16      7.96 o 
   5  -2   4     5322.62     5512.15     91.17 o 
   6  -2   4     1990.83     2008.78     48.51 o 
   7  -2   4      581.46      566.49     30.80 o 
   8  -2   4     6553.49     6800.23    189.13 o 
   9  -2   4      825.27      772.93     67.46 o 
  10  -2   4     1518.89     1627.41    102.24 o 
  11  -2   4      667.69      664.05    134.92 o 
  12  -2   4      101.86      155.09     96.27 o 
 -11  -1   4      788.74      865.15     65.00 o 
 -10  -1   4       74.76      117.26     41.74 o 
  -9  -1   4        6.44      -36.92     36.92 o 
  -8  -1   4      100.73       87.32     26.36 o 
  -7  -1   4      937.58      943.72     37.21 o 
  -6  -1   4     4467.78     4412.57     93.50 o 
  -5  -1   4       12.11      190.59     44.82 o 
  -4  -1   4     2916.89     2980.83     42.91 o 
  -3  -1   4    11243.55    10747.92    301.28 o 
  -2  -1   4      179.78      187.98     12.08 o 
  -1  -1   4      136.44      143.44      7.04 o 
   0  -1   4     5268.58     5216.55     97.40 o 
   1  -1   4    17643.83    17642.76    871.24 o 
   2  -1   4    31657.61    31276.94    563.14 o 
   3  -1   4      671.82      750.00     15.96 o 
   4  -1   4    13073.07    13360.99    190.18 o 
   5  -1   4     3131.12     3249.56     63.66 o 
   6  -1   4       23.90      123.76     18.79 o 
   7  -1   4     6408.58     6301.95    164.23 o 
   8  -1   4      894.12      884.67     53.97 o 
   9  -1   4      258.91       97.30    107.47 o 
  10  -1   4     4273.24     4185.24    164.06 o 
  11  -1   4       45.02       74.86    117.21 o 
  12  -1   4      194.66       63.12     91.51 o 
 -11   0   4      172.98      277.94     56.88 o 
 -10   0   4         .83      -21.86     45.66 o 
  -9   0   4     2678.09     2701.47     86.79 o 
  -8   0   4      372.24      396.09     50.80 o 
  -7   0   4        3.09       18.54     20.93 o 
  -6   0   4     2001.07     2053.34     72.62 o 
  -5   0   4    12077.83    11905.51    198.01 o 
  -4   0   4     6154.35     6010.84     84.95 o 
  -3   0   4       62.98       83.14     14.20 o 
  -2   0   4     7183.57     7007.83     99.29 o 
  -1   0   4    18763.85    17818.08    294.54 o 
   0   0   4       89.37      102.87      4.89 o 
   1   0   4    26473.27    26050.71    513.71 o 
   2   0   4     1059.09      990.32     28.86 o 
   3   0   4       64.72       76.47     15.37 o 
   4   0   4    31576.85    32303.05    510.21 o 
   5   0   4         .49       26.72     13.96 o 
   6   0   4    11558.83    11614.89    235.98 o 
   7   0   4     8198.44     7952.06    188.18 o 
   8   0   4     4271.99     4331.11    137.42 o 
   9   0   4     1114.61     1045.09     71.75 o 
  10   0   4       48.21       85.78     60.77 o 
  11   0   4     1120.57     1195.44     89.00 o 
  12   0   4       71.12      -27.64     70.51 o 
 -11   1   4      719.61      789.86     70.10 o 
 -10   1   4     1088.62     1159.69     96.20 o 
  -9   1   4        4.14         .85     32.51 o 
  -8   1   4     8576.55     8184.15    195.12 o 
  -7   1   4     2000.86     1998.44     53.51 o 
  -6   1   4      309.16      242.10     31.33 o 
  -5   1   4     9605.94     9345.41    148.48 o 
  -4   1   4      309.98      315.41     13.35 o 
  -3   1   4     6024.20     5926.12     81.68 o 
  -2   1   4    41372.93    40387.54    659.06 o 
  -1   1   4     2622.94     2618.81     47.27 o 
   0   1   4    27374.22    26849.75    560.89 o 
   1   1   4    12004.68    11849.13    187.42 o 
   2   1   4     7248.25     6900.37    117.58 o 
   3   1   4     2030.21     2275.66     44.37 o 
   4   1   4      330.72      334.93     15.84 o 
   5   1   4    16850.76    16812.94    262.25 o 
   6   1   4     2075.75     2135.62     48.98 o 
   7   1   4      358.24      337.18     24.05 o 
   8   1   4     9419.41     9614.13    212.07 o 
   9   1   4      357.66      298.02     70.86 o 
  10   1   4      965.92      920.49    125.18 o 
  11   1   4      697.50      663.40     75.70 o 
  12   1   4      478.17      643.24     74.66 o 
 -11   2   4     2733.58     2882.97    158.70 o 
 -10   2   4      429.47      395.13     61.36 o 
  -9   2   4        6.31      -35.22     46.86 o 
  -8   2   4     4618.23     4429.57    120.75 o 
  -7   2   4     2036.84     1959.92     98.67 o 
  -6   2   4     4140.35     3941.91     81.79 o 
  -5   2   4     4613.05     4691.43     87.12 o 
  -4   2   4     2410.95     2405.47     45.33 o 
  -3   2   4     8004.88     8346.69    131.40 o 
  -2   2   4      851.79      917.89     19.57 o 
  -1   2   4    36109.20    34863.02    620.29 o 
   0   2   4      435.47      423.89     19.12 o 
   1   2   4     1352.37     1323.37     22.40 o 
   3   2   4      157.40      175.77      8.09 o 
   4   2   4     7898.48     7782.94    123.02 o 
   5   2   4    13351.66    13822.45    214.91 o 
   6   2   4     2118.32     2110.51     44.35 o 
   7   2   4     4883.49     4847.33     98.81 o 
   8   2   4      607.30      597.39     30.10 o 
   9   2   4      665.29      725.31     64.06 o 
  10   2   4      879.07      917.65     55.06 o 
  11   2   4      205.67      236.34     70.51 o 
  12   2   4      141.39      154.87    117.09 o 
 -11   3   4       51.15      -12.65     64.71 o 
 -10   3   4     1205.75     1326.45    243.56 o 
  -9   3   4      926.19      854.73    107.47 o 
  -8   3   4       36.76      -33.72     52.91 o 
  -7   3   4     5088.90     5131.89    120.50 o 
  -6   3   4      211.57      289.58     64.06 o 
  -5   3   4     3923.98     4016.13    140.32 o 
  -4   3   4    31272.31    30890.45    568.50 o 
  -3   3   4     1176.65     1358.49     27.35 o 
  -2   3   4     5767.11     5953.22     99.98 o 
  -1   3   4    22426.50    22311.06    373.39 o 
   0   3   4      166.21      180.71      7.75 o 
   1   3   4      283.01      351.85      9.02 o 
   2   3   4     7455.51     7208.05    101.63 o 
   3   3   4     2116.20     2016.06     40.10 o 
   4   3   4     4240.31     4392.08     89.52 o 
   5   3   4     2135.92     2055.32     59.72 o 
   6   3   4     8446.09     8491.20    141.05 o 
   7   3   4     2092.16     2043.54     84.94 o 
   8   3   4     1257.79     1258.73     36.90 o 
   9   3   4       70.40      107.10     34.02 o 
  10   3   4      742.70      674.11    159.09 o 
  11   3   4      394.69      448.04    109.46 o 
  12   3   4       61.38      101.16     64.44 o 
 -10   4   4     2957.16     2952.85    147.98 o 
  -9   4   4       15.61      -89.92     94.91 o 
  -8   4   4     4351.16     4413.31    141.64 o 
  -7   4   4     4036.39     4226.40    110.87 o 
  -6   4   4        9.37      -24.81     26.57 o 
  -5   4   4     1185.46     1146.08     63.12 o 
  -4   4   4      452.79      467.80     23.55 o 
  -3   4   4     4500.99     4482.21     81.06 o 
  -2   4   4     5324.28     5580.08     94.60 o 
  -1   4   4      433.53      462.25     14.49 o 
   0   4   4    30087.73    30938.67    487.01 o 
   1   4   4     3034.65     3026.23     61.36 o 
   2   4   4     3837.76     3931.81     56.89 o 
   3   4   4     5651.12     5680.11    150.17 o 
   4   4   4      156.86      166.89     29.33 o 
   5   4   4     7153.51     7116.76    134.60 o 
   6   4   4     4832.19     4642.76    128.23 o 
   7   4   4     1408.97     1278.14     32.53 o 
   8   4   4     1814.60     1756.69     89.40 o 
   9   4   4      763.45      771.79     38.95 o 
  10   4   4      364.04      271.67     97.03 o 
  11   4   4      492.52      621.37     75.75 o 
  12   4   4      293.93      516.22    169.41 o 
 -10   5   4      559.36      635.58     79.18 o 
  -9   5   4     1609.76     1727.65    127.59 o 
  -8   5   4      450.87      459.90     58.57 o 
  -7   5   4      149.30      137.46     30.93 o 
  -6   5   4    13933.54    14225.62    311.98 o 
  -5   5   4      501.86      538.01     60.30 o 
  -4   5   4     1487.45     1468.72     38.33 o 
  -3   5   4     3498.36     3562.76     77.78 o 
  -2   5   4       76.43      107.10     17.72 o 
  -1   5   4     5196.92     5155.83     83.53 o 
   0   5   4     7514.41     7696.46    208.48 o 
   1   5   4        5.42      108.70     18.77 o 
   2   5   4    13891.85    14219.59    199.80 o 
   3   5   4     2513.18     2362.27     37.30 o 
   4   5   4     1588.10     1621.89     38.83 o 
   5   5   4     1159.21     1021.70     55.26 o 
   6   5   4       72.86       98.25     22.75 o 
   7   5   4      378.65      343.40     33.98 o 
   8   5   4        7.63       33.66     54.91 o 
   9   5   4      371.27      379.08     51.27 o 
  10   5   4      659.65      730.69     72.97 o 
  11   5   4      537.32      635.71     77.13 o 
  12   5   4      433.19      322.56     83.11 o 
  -9   6   4      162.75      160.80     67.73 o 
  -8   6   4       23.52       42.74     47.12 o 
  -7   6   4      863.45      798.11     50.09 o 
  -6   6   4      306.98      364.13     73.68 o 
  -5   6   4      387.43      392.95     29.02 o 
  -4   6   4    11450.95    11810.73    234.32 o 
  -3   6   4     5649.69     5871.89    113.51 o 
  -2   6   4     3430.96     3296.56     62.63 o 
  -1   6   4    13070.75    13318.63    228.26 o 
   0   6   4     1671.36     1778.25     35.35 o 
   1   6   4       17.31       35.64     11.38 o 
   2   6   4     5612.71     5890.72     94.22 o 
   3   6   4        2.49       70.82     15.25 o 
   4   6   4     2591.31     2607.73     49.93 o 
   5   6   4      736.87      771.43     21.74 o 
   6   6   4      687.82      653.42     84.00 o 
   7   6   4     2000.06     1955.20     69.91 o 
   8   6   4      826.61      737.61     48.02 o 
   9   6   4      178.91      196.89     55.38 o 
  10   6   4     4382.04     4232.51    209.21 o 
  11   6   4     1167.79     1208.70    171.99 o 
  12   6   4      131.51      168.48    179.74 o 
  -9   7   4      563.07      494.00    180.56 o 
  -8   7   4      850.61      878.27     86.92 o 
  -7   7   4      701.54      713.88     62.54 o 
  -6   7   4      649.11      714.98     55.16 o 
  -5   7   4      503.28      494.60     44.93 o 
  -4   7   4      100.42       60.16     60.89 o 
  -3   7   4        9.85        6.48     15.31 o 
  -2   7   4     1632.42     1548.73     42.16 o 
  -1   7   4     2290.57     2247.52     63.20 o 
   0   7   4     2579.33     2525.04     65.15 o 
   1   7   4      195.34      126.62     36.25 o 
   2   7   4       73.80       96.94     40.01 o 
   3   7   4     1099.03     1014.13     33.05 o 
   4   7   4     3701.86     3780.51     81.38 o 
   5   7   4     1459.03     1477.14     44.47 o 
   6   7   4      989.97      986.84     28.94 o 
   7   7   4     5654.74     5985.79    171.09 o 
   8   7   4      506.05      468.03     51.93 o 
   9   7   4      359.65      453.98     72.86 o 
  10   7   4      241.41      150.17     70.39 o 
  11   7   4      544.04      663.00     89.64 o 
  -8   8   4      366.06      511.76    157.68 o 
  -7   8   4      238.40      215.66     69.86 o 
  -6   8   4     2474.37     2594.64    109.93 o 
  -5   8   4     1771.35     1765.72     76.73 o 
  -4   8   4        4.35       37.80     52.56 o 
  -3   8   4      371.59      404.04     67.34 o 
  -2   8   4     5535.14     5646.29    154.84 o 
  -1   8   4      499.09      458.08     31.91 o 
   0   8   4     3298.19     3435.17    104.77 o 
   1   8   4     5038.80     4848.95    113.27 o 
   2   8   4      246.30      253.16     27.40 o 
   3   8   4     4318.97     4081.32     90.68 o 
   4   8   4      901.00      875.55     34.42 o 
   5   8   4     2537.59     2534.57     68.71 o 
   6   8   4       94.89      140.55     38.15 o 
   7   8   4     1195.45     1261.01    139.73 o 
   8   8   4     1756.37     1630.90    136.80 o 
   9   8   4       21.51      130.70     71.71 o 
  10   8   4       74.29      205.99     76.49 o 
  11   8   4      310.29      395.93     89.36 o 
  -7   9   4      102.87      112.63    113.10 o 
  -6   9   4     1120.75     1103.54     88.71 o 
  -5   9   4     1288.21     1255.02    185.84 o 
  -4   9   4      135.72      139.76     53.33 o 
  -3   9   4      770.84      728.62     70.92 o 
  -2   9   4      191.41      266.17     32.90 o 
  -1   9   4     1364.80     1372.10     97.38 o 
   0   9   4       89.84       44.60     29.28 o 
   1   9   4      249.68      275.16     72.39 o 
   2   9   4     8067.66     7904.01    379.30 o 
   3   9   4      165.02      132.55     25.69 o 
   4   9   4      601.00      572.76     37.21 o 
   5   9   4     4276.38     4391.04    120.20 o 
   6   9   4      720.20      724.80     86.58 o 
   7   9   4      985.54     1026.62    110.28 o 
   8   9   4       13.81       74.27     54.69 o 
   9   9   4      312.15      317.33     66.64 o 
  10   9   4      782.65      853.17    158.39 o 
  -6  10   4      212.68      206.96    108.64 o 
  -5  10   4       33.96       46.94     70.42 o 
  -4  10   4     3872.88     3954.13    194.24 o 
  -3  10   4      107.05      122.93     72.98 o 
  -2  10   4     1712.93     1657.91    101.47 o 
  -1  10   4     5383.84     5496.17    335.07 o 
   0  10   4      225.65      206.84     45.76 o 
   1  10   4     3706.80     3711.49    160.61 o 
   2  10   4      244.79      251.66     44.47 o 
   3  10   4      348.84      347.23     36.96 o 
   4  10   4     4743.12     4831.42    135.15 o 
   5  10   4     1371.13     1470.95    118.85 o 
   6  10   4     4819.86     4919.27    211.42 o 
   7  10   4     1781.36     2024.39    126.94 o 
   8  10   4        5.47      -53.61     54.68 o 
   9  10   4      491.23      409.36     88.34 o 
  -4  11   4      867.10      918.88     99.21 o 
  -3  11   4      205.30      160.01     84.35 o 
  -2  11   4     1615.83     1478.06     99.65 o 
  -1  11   4      101.08       26.93     64.76 o 
   0  11   4     2953.47     2697.56    138.55 o 
   1  11   4     1270.50     1175.23     83.97 o 
   2  11   4      413.99      438.12     43.14 o 
   3  11   4     1946.91     1868.60     88.28 o 
   4  11   4      902.62      942.30     65.34 o 
   5  11   4     1020.19     1199.97    118.85 o 
   6  11   4       14.75       77.26     55.38 o 
   7  11   4       20.78       70.13     58.77 o 
   8  11   4      651.74      580.39     81.59 o 
  -2  12   4      556.92      545.79     84.63 o 
  -1  12   4     1369.79     1404.89    284.27 o 
   0  12   4      192.85       54.20    108.41 o 
   1  12   4        4.21      -95.74    103.24 o 
   2  12   4     3192.82     3038.66    234.88 o 
   3  12   4      648.46      751.80    130.23 o 
   4  12   4      190.06      171.06     60.77 o 
   5  12   4     1043.44      850.35    118.73 o 
   6  12   4       28.86       21.12    148.06 o 
  -4 -11   5       22.67       27.74     82.42 o 
  -3 -11   5       20.42       89.04    103.36 o 
  -2 -11   5      494.90      374.75     90.23 o 
  -1 -11   5      128.84      176.22    147.83 o 
   0 -11   5      238.32      423.77    117.56 o 
   1 -11   5      988.27      964.16    156.51 o 
   2 -11   5       10.84      -28.39    101.13 o 
   3 -11   5      148.87      140.79    159.79 o 
  -6 -10   5      543.14      564.46     74.83 o 
  -5 -10   5       76.34      107.72    181.73 o 
  -4 -10   5       44.97       56.94     41.83 o 
  -3 -10   5        5.69       10.63     38.67 o 
  -2 -10   5      104.72      156.31     62.34 o 
  -1 -10   5      152.13      145.48     86.58 o 
   0 -10   5      585.81      598.35    127.88 o 
   1 -10   5      132.71      110.52     72.27 o 
   2 -10   5      125.72      201.33    136.09 o 
   3 -10   5      102.14      -82.13    124.60 o 
   4 -10   5     1574.47     1703.29    183.96 o 
   5 -10   5     1362.98     1516.75    177.39 o 
  -8  -9   5      227.58      173.03     63.35 o 
  -7  -9   5       12.33      142.33    136.33 o 
  -6  -9   5      564.83      688.47    112.75 o 
  -5  -9   5        7.91      -12.96     37.77 o 
  -4  -9   5     1983.03     1992.84     79.46 o 
  -3  -9   5      144.98      111.31     57.61 o 
  -2  -9   5      490.14      496.46    139.03 o 
  -1  -9   5     1756.69     1739.43     96.91 o 
   0  -9   5      104.28       86.58     74.85 o 
   1  -9   5     2570.84     2479.73    168.94 o 
   2  -9   5      701.66      649.26     93.86 o 
   3  -9   5        5.73      100.43     66.17 o 
   4  -9   5      312.41      187.95    100.90 o 
   5  -9   5        1.17      -32.91     54.03 o 
   6  -9   5       10.36       70.16    107.94 o 
   7  -9   5      124.33       58.66    119.43 o 
  -9  -8   5        2.76       13.81    147.94 o 
  -8  -8   5       21.42       88.13     56.28 o 
  -7  -8   5     1004.16      979.60     76.71 o 
  -6  -8   5      248.94      198.70     47.24 o 
  -5  -8   5     1402.60     1559.40     67.11 o 
  -4  -8   5      177.36      243.89     35.65 o 
  -3  -8   5        3.51      -19.49     31.33 o 
  -2  -8   5     3111.95     2998.17     91.28 o 
  -1  -8   5      469.55      470.93     46.23 o 
   0  -8   5     1233.85     1333.96     74.38 o 
   1  -8   5       11.79       34.93     30.38 o 
   2  -8   5      345.00      368.86     49.16 o 
   3  -8   5        4.03       15.23     43.49 o 
   4  -8   5      393.53      314.60     48.52 o 
   5  -8   5      515.28      430.33     51.77 o 
   6  -8   5      357.76      432.51     69.35 o 
   7  -8   5      119.39      253.89    104.89 o 
   8  -8   5       90.29       56.31    107.70 o 
  -9  -7   5        2.12      -27.54     50.57 o 
  -8  -7   5     2051.60     2131.79    114.93 o 
  -7  -7   5       85.35       50.49     42.20 o 
  -6  -7   5      830.96      848.28     53.76 o 
  -5  -7   5      169.27      218.90     38.60 o 
  -4  -7   5      729.35      737.60     60.30 o 
  -3  -7   5     2187.16     2178.53     74.44 o 
  -2  -7   5     2662.06     2618.61     81.61 o 
  -1  -7   5     2240.29     2169.79     70.36 o 
   0  -7   5      473.30      408.21     21.40 o 
   1  -7   5      327.48      369.20     35.78 o 
   2  -7   5       46.13       58.44     21.38 o 
   3  -7   5     1401.86     1274.24    115.09 o 
   4  -7   5       86.98       86.30     26.45 o 
   5  -7   5       69.52       69.03     41.14 o 
   6  -7   5      832.84     1001.32    235.23 o 
   7  -7   5        4.40       16.66     89.40 o 
   8  -7   5      268.50      215.40     91.04 o 
   9  -7   5      191.18      297.30     93.62 o 
 -10  -6   5      138.60      138.91    147.47 o 
  -9  -6   5     1763.65     1835.13    187.72 o 
  -8  -6   5      873.52      794.26     50.91 o 
  -7  -6   5     1054.19     1148.73     59.13 o 
  -6  -6   5      173.54      202.89     60.07 o 
  -5  -6   5       51.81       69.50     31.91 o 
  -4  -6   5     3608.85     3697.24     82.96 o 
  -3  -6   5     1052.10     1029.42     79.31 o 
  -2  -6   5      834.77      772.72     35.17 o 
  -1  -6   5      735.51      707.75     36.63 o 
   0  -6   5     1554.93     1640.49     54.91 o 
   1  -6   5      199.73      154.92     73.80 o 
   2  -6   5      178.14      153.73     40.71 o 
   3  -6   5       66.55       80.29     32.63 o 
   4  -6   5      588.91      512.35     36.80 o 
   5  -6   5       19.89       98.35     91.28 o 
   6  -6   5      316.91      294.81     78.49 o 
   7  -6   5     1628.85     1804.66    172.93 o 
   8  -6   5      136.16       79.54    102.77 o 
   9  -6   5      379.09      349.62     95.97 o 
  10  -6   5      462.48      295.65    124.83 o 
 -10  -5   5      983.24      877.11    105.75 o 
  -9  -5   5       59.54       91.98     32.99 o 
  -8  -5   5      428.80      449.42     45.40 o 
  -7  -5   5      157.34      163.74     63.12 o 
  -6  -5   5      110.20      187.31     43.53 o 
  -5  -5   5       92.88       99.41     23.70 o 
  -4  -5   5      186.40      212.98     19.28 o 
  -3  -5   5      412.04      407.18     18.58 o 
  -2  -5   5     2687.99     2556.08     62.04 o 
  -1  -5   5     1239.13     1210.79     41.18 o 
   0  -5   5      102.62      128.66     12.39 o 
   1  -5   5     1805.76     1674.34     49.16 o 
   2  -5   5       44.38       32.30     11.61 o 
   3  -5   5        1.46       10.75     18.71 o 
   4  -5   5      513.01      579.09     48.22 o 
   5  -5   5       27.15       44.24     27.78 o 
   6  -5   5     4791.90     4648.47    192.17 o 
   7  -5   5     2195.36     2378.04    113.37 o 
   8  -5   5        8.72      -42.88     42.88 o 
   9  -5   5     1516.61     1548.33     95.71 o 
  10  -5   5      796.94      760.78     78.15 o 
 -11  -4   5         .38       75.49     77.18 o 
 -10  -4   5      577.45      586.45     81.07 o 
  -9  -4   5      632.51      664.27     40.62 o 
  -8  -4   5      378.28      414.43     37.20 o 
  -7  -4   5     1154.43     1080.43     47.75 o 
  -6  -4   5      574.95      566.31     31.44 o 
  -5  -4   5      405.78      367.56     33.43 o 
  -4  -4   5       33.81        5.43     22.28 o 
  -3  -4   5      180.93      175.28     15.84 o 
  -2  -4   5     1186.56     1091.81     78.96 o 
  -1  -4   5      770.95      802.31     26.14 o 
   0  -4   5      106.50      100.33     22.29 o 
   1  -4   5     3034.37     3035.72     70.63 o 
   2  -4   5       75.12       59.90     26.05 o 
   3  -4   5      163.49       79.81     33.91 o 
   4  -4   5     1837.41     1884.64     55.59 o 
   5  -4   5      365.28      394.73     31.96 o 
   6  -4   5      447.99      377.31     30.03 o 
   7  -4   5      143.86      182.55     30.03 o 
   8  -4   5      389.64      346.35     68.52 o 
   9  -4   5         .17       17.90    160.50 o 
  10  -4   5     1303.37     1372.42    101.98 o 
  11  -4   5      326.80      328.25    117.09 o 
 -11  -3   5      287.04      415.97     69.82 o 
 -10  -3   5       47.63       -4.47     98.08 o 
  -9  -3   5         .26       -3.87     24.96 o 
  -8  -3   5       25.06       -8.65     25.58 o 
  -7  -3   5      791.69      754.99     46.34 o 
  -6  -3   5       59.39       28.04     19.00 o 
  -5  -3   5      154.07      141.85     23.60 o 
  -4  -3   5      821.88      782.16     23.85 o 
  -3  -3   5      250.69      248.83     13.24 o 
  -2  -3   5      740.02      777.22     16.30 o 
  -1  -3   5       18.83       17.88     17.48 o 
   0  -3   5     4513.63     4604.90    111.69 o 
   1  -3   5        9.56       10.27     28.04 o 
   2  -3   5     3880.90     5063.18    268.43 o 
   3  -3   5      853.18      874.58     31.09 o 
   4  -3   5     7067.80     7263.29    192.13 o 
   5  -3   5    10079.87    10769.72    195.17 o 
   6  -3   5      836.32      878.10     26.04 o 
   7  -3   5     9443.82    10051.04    223.13 o 
   8  -3   5     1577.54     1505.69    122.25 o 
   9  -3   5       59.53      -30.50     68.05 o 
  10  -3   5      130.81      392.56     95.97 o 
  11  -3   5        3.61      -66.78     66.78 o 
 -11  -2   5      240.06      199.33     68.40 o 
 -10  -2   5      920.01     1040.75     64.90 o 
  -9  -2   5      761.03      772.54     45.54 o 
  -8  -2   5      797.21      850.49     41.75 o 
  -7  -2   5     8050.11     7991.04    146.59 o 
  -6  -2   5     1401.14     1357.22     51.86 o 
  -5  -2   5      423.31      441.89     30.74 o 
  -4  -2   5     2846.97     2808.23     48.15 o 
  -3  -2   5     3923.58     4080.25     63.33 o 
  -2  -2   5      226.89      242.63     10.30 o 
  -1  -2   5    10699.42    10566.06    165.36 o 
   0  -2   5      441.93      453.91     40.36 o 
   1  -2   5    10584.00    10808.68    270.43 o 
   2  -2   5     8453.77     8780.78    198.51 o 
   3  -2   5     1733.93     1749.53     42.35 o 
   4  -2   5    11500.25    12280.01    203.79 o 
   5  -2   5        7.99       23.20      7.33 o 
   6  -2   5        3.35       45.25     12.20 o 
   7  -2   5      523.70      547.97     34.17 o 
   8  -2   5      176.61      193.83     35.08 o 
   9  -2   5      641.04      576.02     85.88 o 
  10  -2   5     1210.23     1126.77    139.85 o 
  11  -2   5        3.85       77.67     93.86 o 
  12  -2   5      542.60      568.08    124.60 o 
 -11  -1   5      125.92      103.86     50.76 o 
 -10  -1   5     1132.77     1053.66     65.48 o 
  -9  -1   5      121.41      179.61     35.38 o 
  -8  -1   5       91.02      165.24     43.53 o 
  -7  -1   5     5562.67     5486.55    118.96 o 
  -6  -1   5       27.38       57.86     19.61 o 
  -5  -1   5      610.37      617.67     21.19 o 
  -4  -1   5     3423.51     3460.35     50.28 o 
  -3  -1   5      113.75       94.58      8.85 o 
  -2  -1   5    10756.31    10577.33    229.60 o 
  -1  -1   5         .37        4.69      4.98 o 
   0  -1   5     7233.85     7233.97    126.43 o 
   1  -1   5     1306.88     1325.48     63.00 o 
   2  -1   5      350.59      343.28     32.38 o 
   3  -1   5     3981.89     3913.91     64.29 o 
   4  -1   5     2861.17     2859.36     44.76 o 
   5  -1   5      740.59      752.89     22.34 o 
   6  -1   5      288.50      293.53     38.72 o 
   7  -1   5      222.02      249.45     26.38 o 
   8  -1   5       13.00       14.55     43.29 o 
   9  -1   5       24.53       34.72     36.95 o 
  10  -1   5      304.64      303.51     51.39 o 
  11  -1   5      253.07      260.14     54.73 o 
  12  -1   5     1248.38     1031.50    161.91 o 
 -11   0   5      341.71      374.83     66.78 o 
 -10   0   5       28.41       26.93     49.77 o 
  -9   0   5       40.78       48.12     32.63 o 
  -8   0   5     2159.22     2044.66    130.81 o 
  -7   0   5        8.80       33.25     21.23 o 
  -6   0   5    11044.29    10944.86    201.93 o 
  -5   0   5     3001.61     2930.85     60.39 o 
  -4   0   5       12.91        6.88     18.77 o 
  -3   0   5     9244.79     9186.33    134.45 o 
  -2   0   5     1636.93     1620.46     29.21 o 
  -1   0   5     4600.08     4662.72    108.88 o 
   0   0   5       87.38       98.91      7.16 o 
   1   0   5        8.99       28.10      5.63 o 
   2   0   5     3937.13     4014.55     79.69 o 
   3   0   5      540.28      602.18     17.07 o 
   4   0   5      489.25      506.65     34.38 o 
   5   0   5     1773.42     1726.05     68.05 o 
   6   0   5     4123.07     4123.63     90.12 o 
   7   0   5      165.37      189.34     21.04 o 
   8   0   5     1571.39     1519.38     66.56 o 
   9   0   5      259.88      318.61     40.70 o 
  10   0   5      487.44      496.33     62.16 o 
  11   0   5      240.96      315.48     74.62 o 
  12   0   5      123.66       99.79    155.10 o 
 -11   1   5      517.86      491.80     76.41 o 
 -10   1   5      259.54      288.22     70.28 o 
  -9   1   5     2485.70     2514.37     90.55 o 
  -8   1   5      321.79      282.70     32.59 o 
  -7   1   5     1599.54     1411.40     46.28 o 
  -6   1   5      476.08      500.78     26.56 o 
  -5   1   5       33.76       32.97     17.83 o 
  -4   1   5     3999.48     4011.50     60.81 o 
  -3   1   5      228.64      221.89     12.70 o 
  -2   1   5     1191.20     1206.37     54.09 o 
  -1   1   5       20.24       45.74     10.44 o 
   0   1   5      632.96      561.17     23.00 o 
   1   1   5     1154.79     1156.05     23.77 o 
   2   1   5    81687.41    81209.70   1305.11 o 
   3   1   5        5.21        9.54     19.83 o 
   4   1   5      217.91      202.40     43.53 o 
   5   1   5       69.09       75.29     13.46 o 
   6   1   5      130.79      153.48      7.98 o 
   7   1   5     1315.49     1322.98     80.60 o 
   8   1   5      351.79      384.77     36.88 o 
   9   1   5      268.27      270.28     44.83 o 
  10   1   5      369.79      388.08    141.96 o 
  11   1   5      442.05      539.72    108.99 o 
  12   1   5     1171.00      965.25    116.03 o 
 -11   2   5       45.71       59.15     96.32 o 
 -10   2   5      131.85      270.77     62.22 o 
  -9   2   5      165.77      176.32     52.13 o 
  -8   2   5     1293.75     1299.69    199.57 o 
  -7   2   5       31.77       22.45     23.82 o 
  -6   2   5       31.85       89.16     42.35 o 
  -5   2   5      208.75      195.37     22.94 o 
  -4   2   5      541.16      484.69     23.00 o 
  -3   2   5      332.40      411.15     14.53 o 
  -2   2   5     8650.19     8783.45    130.56 o 
  -1   2   5      163.87      162.25      8.28 o 
   0   2   5     2424.06     2276.24     59.95 o 
   1   2   5    30625.06    31378.80    505.76 o 
   2   2   5     3479.95     3386.91     55.36 o 
   3   2   5     1799.68     1813.05     33.51 o 
   4   2   5     4049.20     4077.57     72.84 o 
   5   2   5     1050.40     1016.80     23.82 o 
   6   2   5     4947.20     4838.62     90.88 o 
   7   2   5      248.40      261.81     31.79 o 
   8   2   5       61.29       57.38     24.45 o 
   9   2   5     3648.05     3526.73    141.02 o 
  10   2   5     1222.68     1249.11     79.38 o 
  11   2   5       75.17       98.93     52.13 o 
  12   2   5     3394.29     3047.07    252.36 o 
 -11   3   5      366.11      417.75     89.17 o 
 -10   3   5        7.47      -65.07     65.07 o 
  -9   3   5       24.10       34.21     52.16 o 
  -8   3   5       52.74       57.49     39.65 o 
  -7   3   5      182.52      147.88     29.04 o 
  -6   3   5      537.50      554.49     39.07 o 
  -5   3   5      242.58      213.38     22.18 o 
  -4   3   5      170.06      151.50     40.01 o 
  -3   3   5     5644.61     5729.58    128.23 o 
  -2   3   5     2077.46     2092.91     35.93 o 
  -1   3   5       75.48       87.04      6.63 o 
   0   3   5     3154.08     3173.83     54.09 o 
   1   3   5     1069.80     1027.64     19.45 o 
   2   3   5       20.86       29.38      4.97 o 
   3   3   5     1298.16     1266.00     62.18 o 
   4   3   5      765.70      734.57     23.67 o 
   5   3   5     1538.95     1594.22     30.42 o 
   6   3   5     5134.53     5276.09     98.62 o 
   7   3   5      561.25      600.92     26.16 o 
   8   3   5      736.98      706.16     29.38 o 
   9   3   5     1952.26     2251.02    165.66 o 
  10   3   5     2942.30     3041.21    139.62 o 
  11   3   5       84.37      153.62     56.86 o 
  12   3   5      276.13      186.55     66.62 o 
 -10   4   5      237.28      155.54    120.72 o 
  -9   4   5      748.53      728.73     80.82 o 
  -8   4   5      335.35      368.79     49.27 o 
  -7   4   5      138.71       88.09     32.24 o 
  -6   4   5        5.66       15.22     30.24 o 
  -5   4   5        7.01       -4.61     19.03 o 
  -4   4   5     1422.15     1483.05     39.27 o 
  -3   4   5      973.85     1080.72     26.53 o 
  -2   4   5        5.79       89.61     31.56 o 
  -1   4   5      396.85      446.71     17.01 o 
   0   4   5     8040.92     7939.19    118.89 o 
   1   4   5       35.85       38.83     11.50 o 
   2   4   5       33.00       63.67     21.35 o 
   3   4   5     5817.16     5712.27     82.42 o 
   4   4   5     2521.73     2556.14     51.63 o 
   5   4   5     2594.18     2585.39     56.35 o 
   6   4   5       26.79      -18.70     21.44 o 
   7   4   5     5057.45     4899.64    208.13 o 
   8   4   5     2033.41     1882.47     66.02 o 
   9   4   5       12.45        3.52     16.59 o 
  10   4   5     1278.76     1160.71     84.93 o 
  11   4   5      330.28      319.24    153.11 o 
  12   4   5      197.93      329.24     89.03 o 
 -10   5   5     1031.54     1275.41     99.77 o 
  -9   5   5      419.85      571.71     67.24 o 
  -8   5   5      203.01      305.13     61.36 o 
  -7   5   5        8.11       62.09     34.11 o 
  -6   5   5      100.66       91.85     49.28 o 
  -5   5   5      906.11      912.22     35.35 o 
  -4   5   5      367.41      348.97     26.63 o 
  -3   5   5     3766.90     3876.42    157.21 o 
  -2   5   5      403.31      393.35     19.64 o 
  -1   5   5     3134.06     3239.28     60.30 o 
   0   5   5      620.38      649.62     18.34 o 
   1   5   5     2146.56     2080.34     35.79 o 
   2   5   5     5679.55     5823.00     86.98 o 
   3   5   5       69.48      109.02     31.79 o 
   4   5   5     5591.57     5570.73    112.30 o 
   5   5   5      274.73      259.98     34.02 o 
   6   5   5     1117.73     1078.53     61.59 o 
   7   5   5      676.34      643.77     36.04 o 
   8   5   5      463.75      504.49     38.30 o 
   9   5   5      359.03      436.30     57.61 o 
  10   5   5     2078.60     2136.25    212.82 o 
  11   5   5      536.86      465.13    172.70 o 
  12   5   5      239.02      211.18    119.67 o 
  -9   6   5       96.62      132.27    132.81 o 
  -8   6   5       83.52      132.66     55.59 o 
  -7   6   5     1012.94     1059.76     53.90 o 
  -6   6   5      197.18      247.29     41.30 o 
  -5   6   5     1597.36     1563.00     53.70 o 
  -4   6   5       13.61       17.56     14.46 o 
  -3   6   5       20.17       48.65     23.35 o 
  -2   6   5     5024.37     5017.79    148.18 o 
  -1   6   5      309.01      298.95     21.00 o 
   0   6   5      155.91      156.97     22.17 o 
   1   6   5    10324.98    10846.60    173.79 o 
   2   6   5      271.45      292.25     39.89 o 
   3   6   5      119.78      162.81     14.60 o 
   4   6   5      925.69      889.98     73.09 o 
   5   6   5      830.62      830.21     46.69 o 
   6   6   5      636.20      641.13     47.05 o 
   7   6   5       51.35       49.96     27.64 o 
   8   6   5      278.25      237.09     37.48 o 
   9   6   5      441.25      503.76     50.52 o 
  10   6   5      593.61      549.14     84.18 o 
  11   6   5       73.52       50.37    126.36 o 
  12   6   5      970.56     1004.99    119.80 o 
  -9   7   5      153.63      249.43    157.68 o 
  -8   7   5       13.08      122.70     91.98 o 
  -7   7   5        2.88       -6.46     44.41 o 
  -6   7   5      634.85      509.87     43.88 o 
  -5   7   5     1765.78     1772.10     68.07 o 
  -4   7   5       69.78       20.34     32.73 o 
  -3   7   5     8102.53     8078.04    160.93 o 
  -2   7   5       31.94       -3.75     21.24 o 
  -1   7   5      997.40      917.28     46.93 o 
   0   7   5       18.96       28.16     13.27 o 
   1   7   5       56.89       50.27     15.77 o 
   2   7   5     1046.88      955.89     35.78 o 
   3   7   5      397.62      417.18     72.15 o 
   4   7   5      717.56      689.96     26.85 o 
   5   7   5      431.18      437.23     16.81 o 
   6   7   5       23.87       36.37     31.32 o 
   7   7   5      708.91      735.46     48.43 o 
   8   7   5      235.48      237.10     43.09 o 
   9   7   5       61.62       37.72    116.38 o 
  10   7   5       47.50      -26.95     56.50 o 
  11   7   5      129.29      -72.74     80.01 o 
  -8   8   5      440.99      513.87    138.44 o 
  -7   8   5       24.65      -58.49     77.32 o 
  -6   8   5      188.73      266.39     82.13 o 
  -5   8   5       65.93      -23.71     64.43 o 
  -4   8   5      559.78      538.94     55.73 o 
  -3   8   5     1453.31     1442.91     53.49 o 
  -2   8   5     1629.71     1542.56     47.82 o 
  -1   8   5      191.24      218.63     26.10 o 
   0   8   5        8.80       35.16     22.99 o 
   1   8   5       10.37       25.10     38.60 o 
   2   8   5     2302.32     2174.93     64.98 o 
   3   8   5      100.88      100.03     21.44 o 
   4   8   5     2462.91     2409.12     73.56 o 
   5   8   5     1648.58     1615.39    135.74 o 
   6   8   5       99.31      129.16     32.96 o 
   7   8   5        6.99       62.56     31.69 o 
   8   8   5       34.24       69.21     46.37 o 
   9   8   5        5.75       34.69     65.58 o 
  10   8   5      280.86      324.67     76.79 o 
  11   8   5      270.49      154.87    124.13 o 
  -7   9   5      112.95      269.61    138.44 o 
  -6   9   5      124.21       39.82     89.99 o 
  -5   9   5      442.52      465.80     81.19 o 
  -4   9   5      619.94      581.13     63.81 o 
  -3   9   5      111.45      153.25     72.97 o 
  -2   9   5     2780.58     2638.72    237.46 o 
  -1   9   5      391.28      343.27     89.87 o 
   0   9   5       38.70       -1.99     36.25 o 
   1   9   5     1430.97     1306.15     52.95 o 
   2   9   5        5.34       85.49     38.95 o 
   3   9   5      143.15      143.13     27.01 o 
   4   9   5       69.05      107.50     34.90 o 
   5   9   5      173.97      176.71     37.83 o 
   6   9   5     1920.86     1950.71    103.48 o 
   7   9   5       26.50       26.98     39.99 o 
   8   9   5        1.13       49.36     41.96 o 
   9   9   5     1062.56     1007.65    129.41 o 
  10   9   5      526.47      627.21    135.86 o 
  -6  10   5      234.69      157.45    100.90 o 
  -5  10   5     1407.24     1353.19    105.94 o 
  -4  10   5       21.55       38.79     70.98 o 
  -3  10   5      263.18      424.11    187.13 o 
  -2  10   5         .83      -28.49     52.44 o 
  -1  10   5      159.57      135.40     67.45 o 
   0  10   5      224.27      293.15     41.46 o 
   1  10   5        1.24       22.80     29.49 o 
   2  10   5       72.15       82.91     56.31 o 
   3  10   5      684.34      720.77     43.14 o 
   4  10   5      567.05      425.90     41.41 o 
   5  10   5       71.92       70.04     40.52 o 
   6  10   5     1765.61     1686.82     82.13 o 
   7  10   5       15.58       40.92     50.14 o 
   8  10   5       83.28      -12.89     63.43 o 
   9  10   5     1320.08     1588.24    102.33 o 
  -4  11   5         .29      -78.44     96.32 o 
  -3  11   5         .71       56.39     85.65 o 
  -2  11   5        4.69      -74.90     74.90 o 
  -1  11   5        9.16      -44.90     65.94 o 
   0  11   5      785.51      766.48     81.88 o 
   1  11   5       25.04        7.00     73.56 o 
   2  11   5      159.39      187.95     55.85 o 
   3  11   5     2478.50     2538.32     96.63 o 
   4  11   5       97.40      102.98     37.31 o 
   5  11   5     1164.91     1081.17     72.95 o 
   6  11   5      415.36      382.56    166.48 o 
   7  11   5     1493.76     1424.64     93.06 o 
   8  11   5       17.00       47.14     72.10 o 
  -2  12   5       43.12       21.12    126.94 o 
  -1  12   5       81.91      196.56     72.86 o 
   0  12   5      690.07      709.80     90.34 o 
   1  12   5      163.18      127.34     61.30 o 
   2  12   5      372.65      413.91    124.13 o 
   3  12   5      284.01      100.43    109.81 o 
   4  12   5     1809.68     1854.40    133.51 o 
   5  12   5      171.05      204.14     67.81 o 
   6  12   5      121.28      234.41     72.74 o 
  -3 -11   6     1282.46     1158.49    119.37 o 
  -2 -11   6      466.43      365.71    259.52 o 
  -1 -11   6     1620.91     1575.91    131.65 o 
   0 -11   6      129.95      309.26    148.30 o 
   1 -11   6     1794.72     1707.28    216.11 o 
   2 -11   6      962.30      901.98    177.39 o 
  -6 -10   6      109.54      119.97     70.90 o 
  -5 -10   6     3103.57     3333.65    285.21 o 
  -4 -10   6     1362.16     1457.51     70.57 o 
  -3 -10   6      159.30      244.29     75.32 o 
  -2 -10   6     3596.44     3627.29    204.04 o 
  -1 -10   6         .88       69.22     91.75 o 
   0 -10   6        9.54      176.22     84.94 o 
   1 -10   6     3300.64     2985.63    243.56 o 
   2 -10   6      196.21      309.26    103.95 o 
   3 -10   6      942.26     1050.27    144.31 o 
   4 -10   6     1228.24     1213.12    188.89 o 
   5 -10   6      173.54      -21.12    152.99 o 
  -7  -9   6       24.88       64.75     75.20 o 
  -6  -9   6       50.29       77.74     55.64 o 
  -5  -9   6     2806.81     2976.80    116.67 o 
  -4  -9   6        5.74       61.30     39.62 o 
  -3  -9   6     1613.82     1747.70    279.11 o 
  -2  -9   6     2496.72     2436.90     97.68 o 
  -1  -9   6       42.63       55.75     46.04 o 
   0  -9   6      958.69     1075.38    120.84 o 
   1  -9   6       10.78      -93.62     93.62 o 
   2  -9   6      921.11     1088.28    124.60 o 
   3  -9   6      205.10      246.38    103.48 o 
   4  -9   6      723.29      805.77    115.45 o 
   5  -9   6      477.89      679.06     85.88 o 
  -8  -8   6      964.66      838.47     75.89 o 
  -7  -8   6         .46      -41.15     47.79 o 
  -6  -8   6      575.33      612.28     57.56 o 
  -5  -8   6       94.85       95.32     35.46 o 
  -4  -8   6      334.18      406.32     44.70 o 
  -3  -8   6      421.15      482.78    116.62 o 
  -2  -8   6      363.19      486.51     48.32 o 
  -1  -8   6     5014.85     5251.36    175.51 o 
   0  -8   6      183.36      173.64     37.07 o 
   1  -8   6       41.47       13.84     65.47 o 
   2  -8   6     2206.58     2196.57     93.51 o 
   3  -8   6       32.89      -42.54     42.54 o 
   4  -8   6      599.19      491.26    102.31 o 
   5  -8   6     2948.49     2935.89    137.44 o 
   6  -8   6      169.55      160.53     54.15 o 
   7  -8   6       14.34       18.54     74.85 o 
   8  -8   6     2368.54     2073.33    202.97 o 
  -9  -7   6       44.35      -66.37     69.71 o 
  -8  -7   6       81.95      120.43     50.87 o 
  -7  -7   6     3579.28     3427.97    126.32 o 
  -6  -7   6      421.11      381.10     37.94 o 
  -5  -7   6      140.34      201.50     41.06 o 
  -4  -7   6     1920.26     1937.09     67.33 o 
  -3  -7   6     2029.88     1991.19     70.36 o 
  -2  -7   6     1684.55     1672.59     63.53 o 
  -1  -7   6     5813.96     5750.27    137.67 o 
   0  -7   6      457.64      456.97     24.09 o 
   1  -7   6      340.52      417.04     61.36 o 
   2  -7   6    10765.96    10506.24    354.95 o 
   3  -7   6      159.18      145.89     37.88 o 
   4  -7   6     2039.63     1909.34     92.68 o 
   5  -7   6      835.31      907.84     71.92 o 
   6  -7   6      331.86      339.07     56.03 o 
   7  -7   6        7.95      -42.24     58.43 o 
   8  -7   6       87.86       95.74     76.73 o 
   9  -7   6      563.55      615.01    120.14 o 
 -10  -6   6      477.57      256.55    167.77 o 
  -9  -6   6      583.91      640.82     87.52 o 
  -8  -6   6      283.98      381.33     52.96 o 
  -7  -6   6      620.86      567.77    125.54 o 
  -6  -6   6      399.09      382.72     38.11 o 
  -5  -6   6      774.09      714.00     40.83 o 
  -4  -6   6     5028.92     5087.97     99.44 o 
  -3  -6   6      208.44      143.82     77.55 o 
  -2  -6   6      748.02      684.83     82.60 o 
  -1  -6   6     2396.31     2429.10     62.42 o 
   0  -6   6     1384.47     1450.42     41.45 o 
   1  -6   6        6.17       33.25     24.64 o 
   2  -6   6      501.55      574.25     23.99 o 
   3  -6   6    12544.33    12189.48    417.31 o 
   4  -6   6     4171.84     4281.40    143.14 o 
   5  -6   6       82.16      133.10     56.55 o 
   6  -6   6     4078.56     4435.23    162.23 o 
   7  -6   6     1092.92     1069.04    104.65 o 
   8  -6   6      304.40      263.27     72.27 o 
   9  -6   6     1625.32     1490.47    160.73 o 
 -10  -5   6      688.07      660.28    168.59 o 
  -9  -5   6      696.68      692.57     56.74 o 
  -8  -5   6       33.38       32.10     65.47 o 
  -7  -5   6     1213.41     1152.28     49.71 o 
  -6  -5   6      131.50      132.49     29.57 o 
  -5  -5   6      165.74      203.28     18.92 o 
  -4  -5   6        1.04        4.99     16.43 o 
  -3  -5   6    13023.02    12631.81    267.87 o 
  -2  -5   6     4038.24     3869.47     87.29 o 
  -1  -5   6     3345.09     3320.99     97.85 o 
   0  -5   6    15599.05    15799.32    347.74 o 
   1  -5   6     2146.63     2121.57     56.82 o 
   2  -5   6        5.63       18.68     13.96 o 
   3  -5   6     3037.45     2968.57     91.33 o 
   4  -5   6       76.70       17.57     65.58 o 
   5  -5   6     1599.39     1575.78     59.65 o 
   6  -5   6     2854.14     2886.70    111.10 o 
   7  -5   6      253.96      380.58     43.48 o 
   8  -5   6     4135.17     4107.00    279.46 o 
   9  -5   6     1135.67      934.36    139.14 o 
  10  -5   6     1590.33     1454.06    198.51 o 
 -10  -4   6      126.32      187.19     46.54 o 
  -9  -4   6     3586.37     3575.47    115.38 o 
  -8  -4   6      807.60      874.33     50.08 o 
  -7  -4   6      841.61      901.41     38.95 o 
  -6  -4   6    11908.62    11991.35    242.93 o 
  -5  -4   6      251.22      264.08     19.75 o 
  -4  -4   6     4914.99     4746.01     91.19 o 
  -3  -4   6     9596.38     9529.31    160.74 o 
  -2  -4   6      712.07      653.89     27.86 o 
  -1  -4   6     5212.68     5294.78    104.39 o 
   0  -4   6     6496.64     6572.36    248.72 o 
   1  -4   6    11759.88    12203.87    255.35 o 
   2  -4   6    11255.55    10605.05    223.32 o 
   3  -4   6     1764.18     1928.86     74.00 o 
   4  -4   6    10868.51    10967.41    439.73 o 
   5  -4   6     1273.01     1387.39     59.42 o 
   6  -4   6     1359.06     1413.63     64.57 o 
   7  -4   6     1384.96     1535.75     64.53 o 
   8  -4   6      364.61      511.76    109.58 o 
   9  -4   6      289.51      331.33     54.50 o 
  10  -4   6     2419.93     2440.76    169.18 o 
  11  -4   6      257.70      225.50    105.88 o 
 -11  -3   6       72.74       -5.62     61.99 o 
 -10  -3   6      551.55      571.13     57.31 o 
  -9  -3   6     3416.99     3518.16    131.64 o 
  -8  -3   6     1673.52     1678.67     63.24 o 
  -7  -3   6     1423.21     1370.14    112.75 o 
  -6  -3   6     2699.20     2631.25     62.01 o 
  -5  -3   6    10512.70    10495.63    193.20 o 
  -4  -3   6    11934.40    11803.24    187.00 o 
  -3  -3   6       62.28       52.35      9.72 o 
  -2  -3   6     8404.14     8156.25    166.60 o 
  -1  -3   6     4086.30     3840.00     77.90 o 
   0  -3   6        1.72        7.98     17.60 o 
   1  -3   6     7354.13     7334.06    198.28 o 
   2  -3   6       55.78       49.78     21.12 o 
   3  -3   6     3275.96     3231.78     65.83 o 
   4  -3   6    12059.74    11761.54    307.65 o 
   5  -3   6      113.51      132.67     33.79 o 
   6  -3   6    11313.61    11682.51    242.07 o 
   7  -3   6     2332.58     2359.69     59.87 o 
   8  -3   6     1597.51     1551.00     78.22 o 
   9  -3   6     5588.46     5999.41    292.60 o 
  10  -3   6      184.25      238.87     94.33 o 
  11  -3   6      388.64      427.76    120.14 o 
 -11  -2   6     1185.31     1228.52     80.18 o 
 -10  -2   6     1212.39     1304.58     76.55 o 
  -9  -2   6      215.09      219.65     43.09 o 
  -8  -2   6      481.52      492.17     38.08 o 
  -7  -2   6     2402.34     2308.97     61.57 o 
  -6  -2   6      216.85      184.06     22.71 o 
  -5  -2   6     6324.49     6265.01    111.10 o 
  -4  -2   6      275.98      286.26     19.01 o 
  -3  -2   6     7219.87     7161.73    122.95 o 
  -2  -2   6    18629.79    18727.31    277.01 o 
  -1  -2   6      165.03      174.92     13.60 o 
   0  -2   6    26410.94    25984.49    543.32 o 
   1  -2   6     5089.41     5209.02    229.25 o 
   2  -2   6     5511.89     5482.49    182.08 o 
   3  -2   6    12224.68    12851.89    457.56 o 
   4  -2   6     1601.94     1670.95     31.33 o 
   5  -2   6     2940.68     2969.67     55.63 o 
   6  -2   6      750.28      744.30     22.15 o 
   7  -2   6      266.73      275.10     26.21 o 
   8  -2   6      103.17      118.18     31.68 o 
   9  -2   6      190.78      153.75    114.98 o 
  10  -2   6     1036.04     1219.69    111.69 o 
  11  -2   6        8.45       21.12     89.17 o 
  12  -2   6       47.19      162.37    127.18 o 
 -11  -1   6     1557.22     1566.12     97.48 o 
 -10  -1   6      734.75      936.64     64.86 o 
  -9  -1   6     1001.54      996.79     56.11 o 
  -8  -1   6     3856.31     4070.95    102.66 o 
  -7  -1   6      965.43      943.71     38.91 o 
  -6  -1   6    16931.69    16769.80    327.88 o 
  -5  -1   6     2231.58     2211.94     82.13 o 
  -4  -1   6      796.87      753.13     45.87 o 
  -3  -1   6     4373.78     3913.98    133.51 o 
  -2  -1   6       15.52       33.44     15.37 o 
  -1  -1   6    31283.93    32444.46    503.08 o 
   0  -1   6      249.92      225.39      6.93 o 
   1  -1   6      177.52      187.05     13.61 o 
   2  -1   6    27517.88    27732.15    729.98 o 
   3  -1   6     7135.76     7375.15    236.41 o 
   4  -1   6     7878.04     7738.78    153.22 o 
   5  -1   6      479.88      553.36     19.26 o 
   6  -1   6     1685.94     1620.39     38.23 o 
   7  -1   6    11546.54    11809.47    277.89 o 
   8  -1   6     2359.21     2286.11     96.25 o 
   9  -1   6      130.76      235.55     83.06 o 
  10  -1   6     1427.45     1479.43    107.58 o 
  11  -1   6      108.28      185.37    123.89 o 
  12  -1   6       12.06      -34.96     95.50 o 
 -11   0   6        6.31       22.99     57.60 o 
 -10   0   6      193.86      133.08     72.62 o 
  -9   0   6     2021.37     2131.93    171.17 o 
  -8   0   6      181.03      160.50     32.89 o 
  -7   0   6      303.87      235.02     26.54 o 
  -6   0   6      278.45      277.50     25.49 o 
  -5   0   6     2831.87     2902.19     60.78 o 
  -4   0   6    34675.25    34717.45    586.26 o 
  -3   0   6      940.73      987.48     50.21 o 
  -2   0   6    13949.47    13712.01    377.66 o 
  -1   0   6       49.06       50.66      9.50 o 
   0   0   6      579.98      597.58     31.91 o 
   1   0   6    37467.93    36818.65    792.13 o 
   2   0   6    25899.52    25244.07    492.52 o 
   3   0   6     1805.96     1761.66     48.92 o 
   4   0   6    13751.14    13777.37    228.22 o 
   5   0   6     2870.93     2920.22     83.42 o 
   6   0   6      395.13      392.56     16.06 o 
   7   0   6     4881.83     4930.01    125.02 o 
   8   0   6     1190.12     1039.01    166.25 o 
   9   0   6        2.40      -51.30     51.30 o 
  10   0   6        4.20      -21.59     36.29 o 
  11   0   6      385.84      403.64    206.96 o 
  12   0   6      643.78      448.23     82.38 o 
 -11   1   6     1386.59     1577.55    112.63 o 
 -10   1   6     2644.33     2594.84    202.62 o 
  -9   1   6       10.99        4.83     60.89 o 
  -8   1   6     4141.07     4195.61    131.75 o 
  -7   1   6      512.64      562.50     58.19 o 
  -6   1   6      250.66      207.89     23.09 o 
  -5   1   6     6570.66     6535.28    127.95 o 
  -4   1   6     7457.36     7450.27    126.46 o 
  -3   1   6     1568.93     1615.82     30.87 o 
  -2   1   6     8164.44     7946.89    150.29 o 
  -1   1   6     3720.25     3642.70     66.99 o 
   0   1   6    16219.13    16127.61    351.58 o 
   1   1   6     1798.74     1754.29     44.47 o 
   2   1   6     3983.00     4051.39     68.22 o 
   3   1   6       87.83      124.14     27.22 o 
   4   1   6      169.27      176.27     16.62 o 
   5   1   6     6476.23     6601.25    106.13 o 
   6   1   6     6361.28     6409.34    131.17 o 
   7   1   6     2177.38     2133.09     67.70 o 
   8   1   6     1256.29     1145.19     91.75 o 
   9   1   6     1345.81     1168.93     73.21 o 
  10   1   6       18.30       37.53     95.97 o 
  11   1   6        3.91       43.83     97.50 o 
  12   1   6       19.73      -71.72     71.72 o 
 -11   2   6      618.60      722.71     80.02 o 
 -10   2   6       94.72      154.10     58.14 o 
  -9   2   6      996.50     1056.85    117.91 o 
  -8   2   6     3488.26     3414.79    121.45 o 
  -7   2   6      264.67      307.85     32.27 o 
  -6   2   6     8740.15     8945.20    204.96 o 
  -5   2   6     1127.16      993.65     41.65 o 
  -4   2   6       96.69      203.55     47.75 o 
  -3   2   6      842.28     1076.55     24.38 o 
  -2   2   6      599.45      627.71     16.89 o 
  -1   2   6    13869.17    13919.10    240.81 o 
   0   2   6    40224.18    39540.07    685.38 o 
   1   2   6     3813.73     3852.68     69.34 o 
   2   2   6      308.26      280.79     13.02 o 
   3   2   6     6701.00     6708.81    111.51 o 
   4   2   6        7.33       14.21     10.56 o 
   5   2   6       13.67       35.66     10.76 o 
   6   2   6      965.09      973.70     27.59 o 
   7   2   6      374.66      359.40     55.38 o 
   8   2   6      123.14      129.14     26.19 o 
   9   2   6      884.92      851.22     56.44 o 
  10   2   6       84.67      130.63     69.57 o 
  11   2   6      630.01      545.34    127.88 o 
  12   2   6       38.83       13.84     61.64 o 
 -10   3   6       40.64      141.39     59.01 o 
  -9   3   6       95.59       37.35     53.69 o 
  -8   3   6         .24       -7.18     36.76 o 
  -7   3   6     1330.47     1239.68     58.97 o 
  -6   3   6     9738.73     9369.34    212.98 o 
  -5   3   6        1.10      -26.34     26.34 o 
  -4   3   6    12227.22    11979.95    260.81 o 
  -3   3   6     7054.91     6926.20    117.73 o 
  -2   3   6     1367.32     1494.41     44.93 o 
  -1   3   6    11997.19    12352.52    209.28 o 
   0   3   6     1545.74     1501.48     38.42 o 
   1   3   6     1554.91     1518.45     35.67 o 
   2   3   6     3250.72     3195.62     46.54 o 
   3   3   6      781.40      794.76     18.19 o 
   4   3   6     1365.49     1388.65     32.87 o 
   5   3   6     2620.96     2557.69     38.94 o 
   6   3   6      415.55      407.03     27.57 o 
   7   3   6     3392.70     3506.67     75.29 o 
   8   3   6        4.24       -8.78     17.60 o 
   9   3   6        2.34      -29.03     79.54 o 
  10   3   6     1240.51     1364.90    214.58 o 
  11   3   6       17.05      -16.99     45.04 o 
  12   3   6      225.66      252.50     83.06 o 
 -10   4   6     1530.12     1342.44    100.34 o 
  -9   4   6     1509.78     1761.59    282.40 o 
  -8   4   6      289.62      264.88     55.00 o 
  -7   4   6     3313.36     3129.96    110.62 o 
  -6   4   6     1205.08     1202.99     59.25 o 
  -5   4   6       93.10      118.64     41.30 o 
  -4   4   6     8355.23     8266.79    160.72 o 
  -3   4   6       55.53      116.46     16.03 o 
  -2   4   6    11343.08    11953.31    211.03 o 
  -1   4   6     9516.83     9330.80    158.33 o 
   0   4   6      263.60      304.38     11.55 o 
   1   4   6      788.34      784.66     51.74 o 
   2   4   6       61.44       60.73      7.22 o 
   3   4   6     3393.34     3309.00     51.27 o 
   4   4   6     6143.62     5976.34    179.15 o 
   5   4   6      152.93      146.73     18.17 o 
   6   4   6     3942.96     3886.47     93.85 o 
   7   4   6     2324.82     2229.65    106.41 o 
   8   4   6      578.04      560.32     46.69 o 
   9   4   6     4205.68     4037.94    126.01 o 
  10   4   6      178.76      150.82    115.91 o 
  11   4   6       16.77       13.33     98.55 o 
  12   4   6      579.90      646.78     90.12 o 
 -10   5   6      904.65      808.21    111.57 o 
  -9   5   6        5.92       38.50     67.02 o 
  -8   5   6     1879.63     1794.62     86.97 o 
  -7   5   6     2001.80     1977.37    182.55 o 
  -6   5   6      943.71      877.80    141.96 o 
  -5   5   6     1630.45     1522.78     71.21 o 
  -4   5   6      321.16      293.96     57.61 o 
  -3   5   6      392.84      352.44     27.81 o 
  -2   5   6     2914.75     2851.79    160.38 o 
  -1   5   6      347.38      406.17     16.43 o 
   0   5   6    19695.76    19669.64    348.25 o 
   1   5   6     8012.15     7839.20    145.71 o 
   2   5   6      842.05      882.85     19.21 o 
   3   5   6    10065.40     9872.25    161.72 o 
   4   5   6       17.38       10.35     19.27 o 
   5   5   6     1049.95     1021.89     62.88 o 
   6   5   6     5072.31     4926.39    115.64 o 
   7   5   6      578.93      547.55     74.73 o 
   8   5   6     1524.13     1396.59     60.29 o 
   9   5   6     1368.21     1385.00     61.07 o 
  10   5   6      618.12      728.59     81.02 o 
  11   5   6      921.71     1059.19    108.60 o 
  12   5   6       59.54      119.90     96.44 o 
  -9   6   6      109.05       96.81     95.38 o 
  -8   6   6     1920.50     1930.82    113.92 o 
  -7   6   6      121.14       93.06     43.53 o 
  -6   6   6     5490.43     5503.35    188.77 o 
  -5   6   6     2239.93     2145.18     69.21 o 
  -4   6   6       12.77       19.15     16.45 o 
  -3   6   6    21381.08    20997.88    525.36 o 
  -2   6   6       69.64       56.99     18.93 o 
  -1   6   6     2998.37     3063.89     67.88 o 
   0   6   6     3330.74     3409.69     61.96 o 
   1   6   6       66.35       98.55     16.84 o 
   2   6   6     5502.41     5415.93     92.25 o 
   3   6   6     2238.33     2159.37     46.52 o 
   4   6   6     2828.39     2726.11     54.21 o 
   5   6   6     3113.85     3059.13     90.02 o 
   6   6   6     1886.45     1823.40     62.58 o 
   7   6   6     6649.43     6524.87    186.07 o 
   8   6   6     2361.76     2307.70     91.73 o 
   9   6   6      205.45      201.44     37.66 o 
  10   6   6     3602.06     3705.20    333.20 o 
  11   6   6      750.88      813.89    113.10 o 
  12   6   6       19.70      -81.89     81.89 o 
  -8   7   6        9.76       41.55     79.68 o 
  -7   7   6        5.17       39.48     40.87 o 
  -6   7   6     1943.10     2076.08    213.64 o 
  -5   7   6      318.64      268.93     44.13 o 
  -4   7   6      969.74      992.79     43.35 o 
  -3   7   6     2160.37     2065.62    109.34 o 
  -2   7   6     7765.28     7829.28    142.10 o 
  -1   7   6     6334.14     6114.44    120.10 o 
   0   7   6      982.43     1062.94     30.02 o 
   1   7   6    17782.82    17993.47    386.61 o 
   2   7   6     1483.50     1494.19     37.77 o 
   3   7   6     2854.46     2845.81     62.07 o 
   4   7   6    13850.25    14017.01    253.56 o 
   5   7   6     2682.63     2566.39     85.99 o 
   6   7   6      708.71      688.39     41.80 o 
   7   7   6    10362.69    10945.96    288.49 o 
   8   7   6       42.71       16.05     41.92 o 
   9   7   6      409.78      404.64    169.88 o 
  10   7   6       48.94      -28.39     80.01 o 
  11   7   6      577.58      556.40     76.28 o 
  -8   8   6     2681.81     3081.60    285.09 o 
  -7   8   6     1109.64     1053.18    105.20 o 
  -6   8   6       87.14       53.85     44.03 o 
  -5   8   6     6666.71     6443.34    217.21 o 
  -4   8   6      221.48      265.11     45.29 o 
  -3   8   6      363.19      391.70     38.36 o 
  -2   8   6     2372.81     2256.61     94.80 o 
  -1   8   6      430.67      412.06     59.72 o 
   0   8   6     4769.06     4637.12    123.51 o 
   1   8   6     8268.43     8350.16    209.62 o 
   2   8   6      209.53      249.43     22.27 o 
   3   8   6     1504.34     1512.87     43.19 o 
   4   8   6      130.46      118.22     22.19 o 
   5   8   6     3273.93     3273.33     85.20 o 
   6   8   6      346.26      301.20     56.20 o 
   7   8   6      137.48      186.64     35.77 o 
   8   8   6     1964.06     1987.26     91.02 o 
   9   8   6        2.78      -11.56     46.70 o 
  10   8   6      145.80      -14.46     60.55 o 
  11   8   6      692.64      375.43    157.68 o 
  -7   9   6        7.45        2.70     79.85 o 
  -6   9   6     3980.17     3792.20    188.58 o 
  -5   9   6     3531.60     4001.53    401.48 o 
  -4   9   6      188.75      209.03     51.10 o 
  -3   9   6     5728.15     5575.18    172.57 o 
  -2   9   6      681.51      781.89     57.96 o 
  -1   9   6     6036.56     6034.49    250.48 o 
   0   9   6       34.60       54.93     97.38 o 
   1   9   6       23.84       54.73     68.16 o 
   2   9   6     6016.37     6129.44    219.75 o 
   3   9   6      120.67      211.65     64.41 o 
   4   9   6      951.94      972.71     46.40 o 
   5   9   6     2579.66     2810.13    103.43 o 
   6   9   6      109.42      163.10     44.03 o 
   7   9   6     1599.74     1687.79     85.35 o 
   8   9   6      162.99      262.08     86.47 o 
   9   9   6        4.93       67.38     50.96 o 
  10   9   6       84.65       69.87    128.12 o 
  -5  10   6      165.59      182.35     69.21 o 
  -4  10   6     3898.61     4125.71    247.73 o 
  -3  10   6      815.28      768.98     79.21 o 
  -2  10   6      362.16      494.19     58.44 o 
  -1  10   6     2032.71     2059.94     95.56 o 
   0  10   6      134.15      190.96     32.32 o 
   1  10   6     2105.40     2056.07    191.35 o 
   2  10   6       94.67      149.33     40.71 o 
   3  10   6      308.32      280.18     31.06 o 
   4  10   6      178.30      281.56     63.94 o 
   5  10   6     2657.45     2766.01    107.43 o 
   6  10   6       64.12       66.57     47.16 o 
   7  10   6      153.27      204.68     50.78 o 
   8  10   6       20.54       42.95     52.05 o 
   9  10   6       54.62      -62.12     68.02 o 
  -4  11   6      150.96      168.68     94.91 o 
  -3  11   6      229.02      166.74    128.23 o 
  -2  11   6      477.56      435.07     93.15 o 
  -1  11   6      952.87      901.77     79.68 o 
   0  11   6     1159.65     1226.49     88.53 o 
   1  11   6      582.17      573.64     54.96 o 
   2  11   6      278.58      230.24     45.76 o 
   3  11   6      429.27      379.35     72.39 o 
   4  11   6      116.47      155.46     51.79 o 
   5  11   6      132.39      222.68     72.27 o 
   6  11   6      362.40      352.03     57.06 o 
   7  11   6     1494.81     1392.02     91.13 o 
   8  11   6      318.71      211.93     91.86 o 
  -2  12   6       51.29      -16.23     91.39 o 
  -1  12   6      256.94      125.86    122.37 o 
   0  12   6      942.94      845.79    130.81 o 
   1  12   6       74.37      211.18    101.37 o 
   2  12   6      145.38       50.90     59.42 o 
   3  12   6     1076.34     1190.99    121.90 o 
   4  12   6       94.45       37.31     79.31 o 
   5  12   6      109.29      -63.12     91.51 o 
   6  12   6       63.79      150.17     89.17 o 
  -2 -11   7        3.76      -16.81    110.26 o 
  -1 -11   7      113.25      237.67     74.79 o 
   0 -11   7       94.52      201.33    126.47 o 
   1 -11   7      476.86      496.51    140.32 o 
  -5 -10   7      309.52      232.32    106.29 o 
  -4 -10   7      191.40      103.88     54.74 o 
  -3 -10   7      407.69      443.33     73.41 o 
  -2 -10   7      110.29      100.10     65.51 o 
  -1 -10   7      377.45      500.09    100.19 o 
   0 -10   7     1256.65     1149.76    151.11 o 
   1 -10   7      521.92      466.71    110.99 o 
   2 -10   7      787.73      754.38    149.00 o 
   3 -10   7      119.81      197.34    136.09 o 
   4 -10   7      346.01      309.26    103.95 o 
  -7  -9   7      335.51      227.97     73.32 o 
  -6  -9   7     1470.75     1459.57    105.81 o 
  -5  -9   7       86.41       50.23     51.26 o 
  -4  -9   7      110.50      101.25     38.94 o 
  -3  -9   7      238.00      301.15     54.56 o 
  -2  -9   7      464.96      486.98    146.77 o 
  -1  -9   7     1462.66     1500.73     96.36 o 
   0  -9   7       26.24        9.39     74.85 o 
   1  -9   7     1224.92     1333.96    127.41 o 
   2  -9   7      626.75      649.26     93.86 o 
   3  -9   7      127.04      264.91    111.93 o 
   4  -9   7      176.76      272.89     84.71 o 
   5  -9   7      204.98      214.00     99.25 o 
  -8  -8   7        1.62      110.10     79.04 o 
  -7  -8   7      732.00      631.11     71.29 o 
  -6  -8   7       70.59      122.47     51.18 o 
  -5  -8   7     3094.91     3340.99    125.77 o 
  -4  -8   7      246.82      239.13     69.10 o 
  -3  -8   7        8.70      -12.51     36.37 o 
  -2  -8   7     1423.45     1315.72     63.75 o 
  -1  -8   7       66.23      100.40     35.51 o 
   0  -8   7       64.84       86.58     65.70 o 
   1  -8   7      214.98       98.55     60.54 o 
   2  -8   7        4.85       60.77     61.24 o 
   3  -8   7     1040.95     1203.03    114.27 o 
   4  -8   7       79.75     -100.66    100.66 o 
   5  -8   7       27.05      111.89    109.11 o 
   6  -8   7     1969.76     2060.46    124.33 o 
   7  -8   7     1246.43     1358.83    135.62 o 
  -9  -7   7       32.82       64.20     62.48 o 
  -8  -7   7     3585.63     3339.40    173.75 o 
  -7  -7   7      149.86      131.31     81.30 o 
  -6  -7   7      901.60      961.73     62.61 o 
  -5  -7   7       21.77        -.11     35.81 o 
  -4  -7   7       75.00       84.93     30.84 o 
  -3  -7   7       28.50       82.71     41.75 o 
  -2  -7   7      809.00      825.16     43.28 o 
  -1  -7   7      138.36      194.04     27.18 o 
   0  -7   7     1100.69     1065.99     82.13 o 
   1  -7   7     2423.56     2477.69     91.45 o 
   2  -7   7      370.81      458.84     43.76 o 
   3  -7   7      559.04      703.02     75.91 o 
   4  -7   7      662.41      682.18     50.89 o 
   5  -7   7       71.43      -26.51     39.13 o 
   6  -7   7      511.50      530.62    122.25 o 
   7  -7   7      220.01      237.23     61.24 o 
   8  -7   7      207.16      129.52     99.25 o 
  -9  -6   7      318.65      321.19     68.52 o 
  -8  -6   7      127.70      225.34     94.09 o 
  -7  -6   7     1016.78     1080.18     58.57 o 
  -6  -6   7       99.07      102.45     34.84 o 
  -5  -6   7      345.93      459.36     95.50 o 
  -4  -6   7      418.15      397.82     34.65 o 
  -3  -6   7     1098.07     1100.48    124.48 o 
  -2  -6   7     1380.12     1342.25     86.70 o 
  -1  -6   7     8900.24     8645.78    200.58 o 
   0  -6   7     1746.24     1780.47     77.82 o 
   1  -6   7      139.84      105.62     34.96 o 
   2  -6   7      716.36      682.04     29.92 o 
   3  -6   7      511.13      450.46     38.85 o 
   4  -6   7     1215.60     1182.26     77.80 o 
   5  -6   7     2427.45     2367.57     93.33 o 
   6  -6   7     1060.68     1081.40     89.87 o 
   7  -6   7      484.11      516.22     99.02 o 
   8  -6   7      136.00        9.39     95.74 o 
   9  -6   7       57.09      201.33     93.39 o 
 -10  -5   7      942.20     1112.97    110.39 o 
  -9  -5   7       10.91       26.62     50.30 o 
  -8  -5   7      215.06      233.15     44.58 o 
  -7  -5   7      353.62      269.37     28.63 o 
  -6  -5   7        5.11       41.49     85.53 o 
  -5  -5   7        4.73       39.41     22.02 o 
  -4  -5   7     1190.52     1157.57     35.29 o 
  -3  -5   7      578.87      553.08     35.81 o 
  -2  -5   7      319.37      354.08     27.51 o 
  -1  -5   7     6045.56     5854.32    129.78 o 
   0  -5   7     1164.95     1122.69     45.72 o 
   1  -5   7     6490.18     6747.24    175.56 o 
   2  -5   7         .13       -4.66     23.46 o 
   3  -5   7      272.63      258.67     32.51 o 
   4  -5   7         .19       84.21     33.97 o 
   5  -5   7       76.35      116.75     44.82 o 
   6  -5   7     1021.39     1156.61     68.72 o 
   7  -5   7     1592.89     1743.64     85.50 o 
   8  -5   7      123.72       70.16     84.47 o 
   9  -5   7      282.17      238.87     83.77 o 
  10  -5   7     1133.45     1226.49    179.74 o 
 -10  -4   7      712.47      809.69    123.66 o 
  -9  -4   7         .15       -8.28     31.69 o 
  -8  -4   7      560.23      561.16     78.02 o 
  -7  -4   7      407.64      414.16     31.66 o 
  -6  -4   7        5.49       -8.42     67.70 o 
  -5  -4   7     1123.39     1066.47     34.50 o 
  -4  -4   7       54.62       67.56     14.46 o 
  -3  -4   7      118.44      108.11     51.74 o 
  -2  -4   7       89.15       84.00     19.09 o 
  -1  -4   7      669.76      627.66     28.58 o 
   0  -4   7      372.09      358.07     29.00 o 
   1  -4   7     7447.94     7672.88    196.90 o 
   2  -4   7       25.20       33.33     11.22 o 
   3  -4   7      926.33      972.22     25.21 o 
   4  -4   7     5134.27     5249.26    173.04 o 
   5  -4   7       70.91       16.08     24.29 o 
   6  -4   7      535.79      527.26     69.57 o 
   7  -4   7        5.87       44.58     33.08 o 
   8  -4   7       17.20       54.20     70.63 o 
   9  -4   7      503.78      579.57    102.54 o 
  10  -4   7      353.62      299.98     89.77 o 
  11  -4   7      879.12      949.36    106.65 o 
 -10  -3   7        3.02       62.23     56.55 o 
  -9  -3   7       11.24       23.79     38.33 o 
  -8  -3   7      620.99      681.51     40.11 o 
  -7  -3   7       31.35        1.96     30.39 o 
  -6  -3   7     2052.63     2002.06     53.71 o 
  -5  -3   7     2511.95     2441.59     55.17 o 
  -4  -3   7        5.47        -.86     19.83 o 
  -3  -3   7       23.06       16.70     14.20 o 
  -2  -3   7     2604.49     2502.97     54.56 o 
  -1  -3   7      209.85      196.21     20.06 o 
   0  -3   7     6712.16     6932.68    148.97 o 
   1  -3   7       82.31       68.70     15.19 o 
   2  -3   7     4589.80     4723.84    271.25 o 
   3  -3   7      135.79      109.73     29.68 o 
   4  -3   7      997.36      949.16     48.22 o 
   5  -3   7     6072.03     6180.41    158.25 o 
   6  -3   7     3120.35     3215.81     81.86 o 
   7  -3   7      248.30      246.34     18.54 o 
   8  -3   7      483.60      629.55     85.18 o 
   9  -3   7      150.70      316.07    115.45 o 
  10  -3   7        6.22      190.53    103.01 o 
  11  -3   7     1011.24     1037.60    137.27 o 
 -11  -2   7       84.45       88.33     57.99 o 
 -10  -2   7       48.90      115.73     48.63 o 
  -9  -2   7      133.24      112.56     42.11 o 
  -8  -2   7       46.27       12.91     29.20 o 
  -7  -2   7      325.08      367.57     29.81 o 
  -6  -2   7     2392.61     2296.27     76.26 o 
  -5  -2   7      237.76      240.94     24.52 o 
  -4  -2   7      325.46      285.49     26.51 o 
  -3  -2   7     1890.46     1816.36     33.49 o 
  -2  -2   7      266.62      259.94     13.13 o 
  -1  -2   7    48047.69    51793.87   1570.83 o 
   0  -2   7      837.49      812.28     22.84 o 
   1  -2   7     3869.74     4025.17     79.93 o 
   2  -2   7     6386.07     6282.58    147.54 o 
   3  -2   7       91.26       88.34     14.11 o 
   4  -2   7     1972.72     2042.93     50.17 o 
   5  -2   7     1430.40     1417.08     34.79 o 
   6  -2   7      484.94      506.44     19.23 o 
   7  -2   7     1244.80     1295.36     46.87 o 
   8  -2   7      923.95      961.21     62.74 o 
   9  -2   7      458.42      414.37     45.66 o 
  10  -2   7       17.11      154.87     82.13 o 
  11  -2   7      197.54      238.87    103.24 o 
  12  -2   7     1621.42     1497.98    202.50 o 
 -11  -1   7       40.94       21.48     64.59 o 
 -10  -1   7      404.06      459.06     57.24 o 
  -9  -1   7     1431.53     1370.18     64.61 o 
  -8  -1   7      230.12      348.61    134.80 o 
  -7  -1   7      896.17      866.63     52.56 o 
  -6  -1   7     2592.91     2469.83     69.74 o 
  -5  -1   7     4797.83     4664.36    116.03 o 
  -4  -1   7     5274.36     5006.07     82.36 o 
  -3  -1   7      207.49      218.45     13.36 o 
  -2  -1   7    33712.80    36340.96    673.90 o 
  -1  -1   7       15.85       13.96      8.30 o 
   0  -1   7      105.13      101.98      8.30 o 
   1  -1   7     1009.62     1074.51     28.16 o 
   2  -1   7      432.97      433.86     17.39 o 
   3  -1   7     4032.85     4225.95    109.46 o 
   4  -1   7      794.89      838.59     42.12 o 
   5  -1   7     1428.11     1548.02     49.74 o 
   6  -1   7     2166.37     2163.94     72.51 o 
   7  -1   7      159.74      159.25     25.35 o 
   8  -1   7       59.04       47.81     29.99 o 
   9  -1   7     9106.42     9043.80    321.80 o 
  10  -1   7      600.60      560.71     60.55 o 
  11  -1   7       67.87      -67.81    122.02 o 
  12  -1   7      171.36        9.39     98.08 o 
 -11   0   7      246.92      189.02     74.25 o 
 -10   0   7      373.70      316.94     56.19 o 
  -9   0   7        9.36      -18.80     38.24 o 
  -8   0   7     2696.43     2647.80     87.27 o 
  -7   0   7      920.07      839.26     45.13 o 
  -6   0   7     1328.69     1327.94     85.18 o 
  -5   0   7       26.41       29.45     16.67 o 
  -4   0   7         .16       -9.27     16.59 o 
  -3   0   7     3920.82     4036.97     69.32 o 
  -2   0   7      154.64      157.21     10.79 o 
  -1   0   7       69.93       88.11      9.59 o 
   0   0   7     1348.33     1385.62     39.77 o 
   1   0   7      723.22      796.89     50.80 o 
   2   0   7      477.35      492.29     17.13 o 
   3   0   7     1035.47      965.87     23.21 o 
   4   0   7     3761.44     3905.76     69.77 o 
   5   0   7      393.16      386.43     24.17 o 
   6   0   7     3340.82     3418.03     90.22 o 
   7   0   7      994.95      969.92     49.86 o 
   8   0   7     1197.42     1166.05    126.59 o 
   9   0   7      127.88      121.01     50.57 o 
  10   0   7      814.11      888.88    186.66 o 
  11   0   7      926.04      936.54     97.26 o 
  12   0   7      904.14      970.02    132.81 o 
 -11   1   7     1006.27      959.91     92.68 o 
 -10   1   7       34.79      -46.54     63.09 o 
  -9   1   7     1614.89     1621.22     87.93 o 
  -8   1   7      380.37      381.02     76.73 o 
  -7   1   7      109.59      153.32     52.44 o 
  -6   1   7      623.54      600.33     35.67 o 
  -5   1   7     1028.49     1031.46     37.55 o 
  -4   1   7      852.92      902.04     29.37 o 
  -3   1   7      103.70       92.42     13.28 o 
  -2   1   7      644.61      653.80     18.65 o 
  -1   1   7     5859.71     5824.15    143.49 o 
   0   1   7     6090.85     6117.39    125.78 o 
   1   1   7       23.15       18.70     12.91 o 
   2   1   7       20.54       29.15      8.39 o 
   3   1   7     4314.23     4388.79    141.96 o 
   4   1   7     1315.70     1336.12     29.70 o 
   5   1   7       59.68       61.83     21.12 o 
   6   1   7     1588.66     1573.93     37.75 o 
   7   1   7      519.05      447.01     29.57 o 
   8   1   7      673.59      598.15     45.39 o 
   9   1   7        3.01       67.79     49.63 o 
  10   1   7      457.29      476.83     62.53 o 
  11   1   7      256.56      109.53     59.38 o 
  12   1   7     1910.00     1925.10    134.79 o 
 -10   2   7     1151.52     1212.19    192.88 o 
  -9   2   7      606.48      517.47     59.36 o 
  -8   2   7       53.50       64.78     48.67 o 
  -7   2   7      162.75      108.74     32.25 o 
  -6   2   7      325.02      280.84     30.75 o 
  -5   2   7       13.14       20.74     19.83 o 
  -4   2   7         .62       12.68     14.77 o 
  -3   2   7     1646.01     1665.83     33.16 o 
  -2   2   7      168.79      179.53     21.00 o 
  -1   2   7      805.23      774.87     21.96 o 
   0   2   7     1335.98     1257.09     31.30 o 
   1   2   7     1157.77     1184.67     22.12 o 
   2   2   7         .88       10.89     15.37 o 
   3   2   7     2584.54     2793.09     53.62 o 
   4   2   7      887.88      878.75     22.03 o 
   5   2   7     2141.32     2125.63     46.10 o 
   6   2   7     4212.01     4306.11    248.14 o 
   7   2   7     7033.42     6907.83    204.14 o 
   8   2   7      718.52      667.76     61.13 o 
   9   2   7     2265.37     2290.86    104.68 o 
  10   2   7     2634.77     2678.93    134.72 o 
  11   2   7       62.65       48.38     66.33 o 
  12   2   7      145.62      147.66     96.56 o 
 -10   3   7      251.61      294.00     70.15 o 
  -9   3   7        5.02      -51.67     54.00 o 
  -8   3   7     1405.84     1283.42    159.21 o 
  -7   3   7       84.13      105.07     38.61 o 
  -6   3   7      121.17      108.22     26.20 o 
  -5   3   7      896.32      848.61     39.20 o 
  -4   3   7       33.75       16.04     30.39 o 
  -3   3   7      409.31      383.40     33.08 o 
  -2   3   7     4199.91     4811.40     83.05 o 
  -1   3   7     4862.54     4884.11     89.44 o 
   0   3   7     1374.73     1376.79     33.02 o 
   1   3   7     1812.64     1857.69     38.12 o 
   2   3   7      845.81      808.58     15.51 o 
   3   3   7      767.83      772.28     32.38 o 
   4   3   7    12930.25    13150.86    213.30 o 
   5   3   7      611.78      617.10     19.01 o 
   6   3   7     7101.94     7004.46    133.57 o 
   7   3   7      986.84      998.27     53.03 o 
   8   3   7       58.98       88.56     67.93 o 
   9   3   7      225.91      257.80     99.72 o 
  10   3   7      533.73      504.73     62.20 o 
  11   3   7       83.37      218.22     94.56 o 
  12   3   7      233.31      201.28     74.37 o 
 -10   4   7       10.62      -32.71    120.02 o 
  -9   4   7      275.44      267.38     77.27 o 
  -8   4   7      171.37       69.62     47.10 o 
  -7   4   7       17.98       56.33     75.09 o 
  -6   4   7      626.01      545.85     59.95 o 
  -5   4   7       59.08      100.20     31.77 o 
  -4   4   7       82.95      122.26     20.95 o 
  -3   4   7      522.07      571.01     23.23 o 
  -2   4   7     4468.15     4442.42     90.95 o 
  -1   4   7      534.68      506.25     18.54 o 
   0   4   7     7365.34     7251.48    131.10 o 
   1   4   7      576.89      562.49     20.06 o 
   2   4   7      429.96      419.10     18.65 o 
   3   4   7     5022.71     5129.48     82.98 o 
   4   4   7     7069.47     7168.10    135.50 o 
   5   4   7      393.86      357.58     36.14 o 
   6   4   7      557.47      570.68     45.29 o 
   7   4   7      295.30      256.92     30.69 o 
   8   4   7      824.79      918.52    123.07 o 
   9   4   7      258.59      171.82     47.05 o 
  10   4   7       56.93       -3.69     65.22 o 
  11   4   7      410.67      357.80     68.04 o 
  12   4   7      735.64      857.14    108.45 o 
  -9   5   7      988.49     1043.10    107.58 o 
  -8   5   7        3.85      -36.24     51.45 o 
  -7   5   7       54.85      152.87    138.79 o 
  -6   5   7     2766.05     2421.03     95.00 o 
  -5   5   7      121.95      113.38     67.70 o 
  -4   5   7      380.34      344.91     24.63 o 
  -3   5   7     4624.63     4532.15    101.81 o 
  -2   5   7      278.70      291.44     17.36 o 
  -1   5   7    12059.88    12008.43    222.80 o 
   0   5   7       15.67       20.93      8.15 o 
   1   5   7     1153.33     1098.98     21.84 o 
   2   5   7     6847.03     6601.35    110.28 o 
   3   5   7     1349.42     1364.24     29.09 o 
   4   5   7      611.40      513.95     24.29 o 
   5   5   7     1827.18     1836.96    122.60 o 
   6   5   7      181.95      201.65     26.43 o 
   7   5   7        3.15       20.18     24.63 o 
   8   5   7       28.86       32.07     30.90 o 
   9   5   7       13.13       28.37     30.62 o 
  10   5   7     1406.57     1629.75    110.15 o 
  11   5   7      878.54      837.64    143.13 o 
  12   5   7      532.52      641.75    137.50 o 
  -9   6   7      636.41      489.22    103.71 o 
  -8   6   7      537.85      661.11    134.92 o 
  -7   6   7     1353.41     1308.26     67.34 o 
  -6   6   7      293.54      227.52     35.29 o 
  -5   6   7       35.27       63.77     52.80 o 
  -4   6   7     2675.01     2563.13     78.87 o 
  -3   6   7       62.20      110.90     24.78 o 
  -2   6   7     5154.08     5058.96    144.89 o 
  -1   6   7      598.81      599.34     26.28 o 
   0   6   7       43.47       50.06     14.46 o 
   1   6   7       10.16       43.54      9.15 o 
   2   6   7         .18        9.39     11.09 o 
   3   6   7     2813.91     2772.87     56.41 o 
   4   6   7     2818.80     2644.14     58.63 o 
   5   6   7      563.40      514.64     69.45 o 
   6   6   7      698.21      688.04     38.38 o 
   7   6   7     2003.25     1999.84     69.59 o 
   8   6   7        4.28      -25.32     28.09 o 
   9   6   7      766.51      772.56     79.08 o 
  10   6   7       43.84       40.25     49.86 o 
  11   6   7       10.49      -73.28     73.28 o 
  12   6   7      441.37      373.34     89.74 o 
  -8   7   7      372.33      505.19    115.45 o 
  -7   7   7       33.31       62.88     71.80 o 
  -6   7   7      466.21      420.96     40.53 o 
  -5   7   7      398.91      473.76     49.51 o 
  -4   7   7       86.84       76.84     25.91 o 
  -3   7   7       54.41       53.99     24.56 o 
  -2   7   7        5.17      -16.79     17.01 o 
  -1   7   7      540.65      530.25     25.09 o 
   0   7   7      203.26      217.18     19.14 o 
   1   7   7      378.32      381.11     20.65 o 
   2   7   7       76.44      116.81     15.13 o 
   3   7   7       46.51       50.33     39.77 o 
   4   7   7      165.28      174.31     59.48 o 
   5   7   7      284.20      263.71     33.98 o 
   6   7   7      221.02      227.22     36.00 o 
   7   7   7      546.34      546.02     45.29 o 
   8   7   7     2405.49     2502.87     99.78 o 
   9   7   7      347.57      320.50     38.37 o 
  10   7   7      891.38     1108.33    214.47 o 
  11   7   7     1553.88     1690.65    174.11 o 
  -7   8   7       92.26      141.56     81.07 o 
  -6   8   7      114.36      174.42     54.16 o 
  -5   8   7       28.95       -3.52     83.42 o 
  -4   8   7       20.69       -3.05     27.07 o 
  -3   8   7      879.32      820.09    126.94 o 
  -2   8   7      282.34      257.89     77.32 o 
  -1   8   7      981.44      937.17     34.25 o 
   0   8   7      858.31      885.44     36.01 o 
   1   8   7         .47       13.52     17.36 o 
   2   8   7     1685.21     1568.67     45.16 o 
   3   8   7     1619.53     1546.49    129.76 o 
   4   8   7     1576.34     1552.19     59.48 o 
   5   8   7      667.27      627.66     30.88 o 
   6   8   7       63.80       49.37     42.24 o 
   7   8   7      220.36      272.27     44.82 o 
   8   8   7       74.70       41.55     38.92 o 
   9   8   7      141.87      119.67     41.67 o 
  10   8   7       29.36       -7.04    124.83 o 
  11   8   7      565.22      650.41     93.15 o 
  -6   9   7        7.57       67.00    107.00 o 
  -5   9   7      369.21      403.49     71.92 o 
  -4   9   7      616.78      551.89     53.62 o 
  -3   9   7      930.17      949.08     49.42 o 
  -2   9   7      367.95      311.58     37.77 o 
  -1   9   7      828.90      840.26    128.23 o 
   0   9   7      250.88      349.26     37.62 o 
   1   9   7       67.44      121.47     33.32 o 
   2   9   7      429.76      424.93     55.38 o 
   3   9   7       15.46       26.58     22.16 o 
   4   9   7       50.32       22.02     24.00 o 
   5   9   7     3002.61     2981.98     96.55 o 
   6   9   7     1534.37     1395.13     63.32 o 
   7   9   7       70.15      110.28     46.62 o 
   8   9   7     1067.72     1122.69     71.38 o 
   9   9   7     1813.62     1925.59    154.51 o 
  10   9   7      406.62      490.70     90.76 o 
  -5  10   7      360.97      276.47    167.77 o 
  -4  10   7       52.79      109.35     83.61 o 
  -3  10   7      691.82      732.94    134.22 o 
  -2  10   7      751.86      651.85     69.88 o 
  -1  10   7     2119.89     2082.73    191.35 o 
   0  10   7     1879.79     1731.17    257.99 o 
   1  10   7        1.84       25.13     35.63 o 
   2  10   7     1630.21     1546.59     57.45 o 
   3  10   7      754.32      767.19     46.93 o 
   4  10   7      172.79      121.03     35.31 o 
   5  10   7      114.50      130.10     46.46 o 
   6  10   7     1263.96     1296.46     70.91 o 
   7  10   7      301.66      321.91     50.84 o 
   8  10   7      260.42      349.11     66.96 o 
   9  10   7      613.81      782.03     71.45 o 
  -4  11   7      140.69      125.17     82.48 o 
  -3  11   7        1.72       18.84     66.28 o 
  -2  11   7       43.71      -30.45     68.99 o 
  -1  11   7        1.99       17.71     58.67 o 
   0  11   7      120.58      176.31     79.31 o 
   1  11   7       44.12      -14.58     40.54 o 
   2  11   7       22.56        -.16     96.44 o 
   3  11   7     3111.48     3131.44    130.09 o 
   4  11   7      560.85      581.32     88.11 o 
   5  11   7        4.02      -46.69     60.77 o 
   6  11   7      842.08      873.11     88.70 o 
   7  11   7       55.99       77.67     61.48 o 
   8  11   7       15.08      -21.12    140.79 o 
  -2  12   7       12.75       31.56     66.13 o 
  -1  12   7      196.51      139.86     66.24 o 
   0  12   7      713.51      889.40     99.85 o 
   1  12   7      188.53      178.33     76.83 o 
   2  12   7      787.07      754.38    127.65 o 
   3  12   7        1.39       28.92     62.06 o 
   4  12   7      435.73      240.59     68.00 o 
   5  12   7      178.10      159.79     77.20 o 
   6  12   7      479.86      522.79    101.84 o 
  -4 -10   8       79.11       71.24     68.16 o 
  -3 -10   8      167.26      365.12    134.80 o 
  -2 -10   8      481.84      478.30    104.93 o 
  -1 -10   8     2824.14     2912.57    179.08 o 
   0 -10   8      496.27      323.42     71.71 o 
   1 -10   8       14.05       42.24    116.85 o 
   2 -10   8     4454.98     4872.41    351.73 o 
   3 -10   8      499.59      591.31    120.14 o 
   4 -10   8       22.37      297.30    145.25 o 
  -6  -9   8      889.95      922.86     74.23 o 
  -5  -9   8      113.76      165.24     50.81 o 
  -4  -9   8     4586.25     4540.37    352.20 o 
  -3  -9   8       29.50       65.89     51.46 o 
  -2  -9   8      237.12      172.68     49.44 o 
  -1  -9   8      913.92      852.72     85.90 o 
   0  -9   8      470.94      576.85     91.16 o 
   1  -9   8     1673.72     1687.33    167.07 o 
   2  -9   8       18.00       49.28     95.97 o 
   3  -9   8     1878.55     2095.38    168.48 o 
   4  -9   8     4323.35     4851.99    296.83 o 
   5  -9   8      198.66      377.31    126.00 o 
  -7  -8   8      392.61      384.38     86.70 o 
  -6  -8   8      138.11         .48     52.75 o 
  -5  -8   8      250.09      357.18     51.67 o 
  -4  -8   8       37.85       76.80     40.71 o 
  -3  -8   8     6010.76     6163.72    186.11 o 
  -2  -8   8     5281.86     5419.48    163.58 o 
  -1  -8   8       26.76        9.99     29.15 o 
   0  -8   8     3864.06     3648.73    222.44 o 
   1  -8   8     1118.92     1006.63    119.90 o 
   2  -8   8     1357.71     1471.93    126.47 o 
   3  -8   8     1314.33     1162.90    102.31 o 
   4  -8   8         .62       21.12     94.09 o 
   5  -8   8     4193.81     4514.11    279.93 o 
   6  -8   8      854.27      901.98    130.93 o 
  -8  -7   8      914.11      944.52    133.16 o 
  -7  -7   8      455.25      623.43     63.29 o 
  -6  -7   8     3274.42     3213.81    186.78 o 
  -5  -7   8      261.45      295.83     61.24 o 
  -4  -7   8         .12      -14.41     34.42 o 
  -3  -7   8      675.92      680.37     51.02 o 
  -2  -7   8      210.39      219.54     34.48 o 
  -1  -7   8      872.54      903.65     51.59 o 
   0  -7   8     1191.25     1312.84    101.84 o 
   1  -7   8      125.98       58.66     54.20 o 
   2  -7   8    12908.21    13002.40    640.82 o 
   3  -7   8     1613.43     1631.55     82.48 o 
   4  -7   8      253.15      263.27     51.86 o 
   5  -7   8      856.77      806.09     68.81 o 
   6  -7   8      391.22      347.19     56.08 o 
   7  -7   8     1539.64     1600.98    155.10 o 
   8  -7   8        5.44      -60.77     79.31 o 
  -9  -6   8      573.25      589.71    232.77 o 
  -8  -6   8      517.58      407.16     51.21 o 
  -7  -6   8     4076.51     3974.02    428.11 o 
  -6  -6   8     1569.35     1434.78     62.37 o 
  -5  -6   8     2338.72     2330.07     82.43 o 
  -4  -6   8    15165.53    15589.65    367.73 o 
  -3  -6   8      282.93      302.41     39.72 o 
  -2  -6   8     2669.87     2560.32     84.00 o 
  -1  -6   8     7306.38     7229.61    168.19 o 
   0  -6   8     3262.65     3312.64     98.82 o 
   1  -6   8       37.35       25.35     22.17 o 
   2  -6   8       34.06       81.90     24.10 o 
   3  -6   8     6226.22     6237.02    331.55 o 
   4  -6   8     2594.52     2618.84    108.51 o 
   5  -6   8      706.67      756.14     51.75 o 
   6  -6   8     6570.56     6741.91    271.62 o 
   7  -6   8       11.60      -51.39     63.12 o 
   8  -6   8      367.11      342.35     77.20 o 
   9  -6   8      679.26      696.90    156.04 o 
  -9  -5   8         .95      -30.78     58.87 o 
  -8  -5   8        3.77      -43.38     50.33 o 
  -7  -5   8     1112.68     1207.27    140.55 o 
  -6  -5   8      518.36      496.76     60.66 o 
  -5  -5   8       46.29       50.38     19.44 o 
  -4  -5   8      116.84      151.08     53.15 o 
  -3  -5   8    12090.62    11731.20    271.51 o 
  -2  -5   8     2969.06     2863.07     82.35 o 
  -1  -5   8         .06       10.39     33.91 o 
   0  -5   8    24195.95    24215.40    596.52 o 
   1  -5   8      116.24      112.25     14.09 o 
   2  -5   8       29.97       29.08     13.96 o 
   3  -5   8     9777.90     9981.56    216.57 o 
   4  -5   8     2299.46     2269.75    133.63 o 
   5  -5   8      869.72      886.63    113.22 o 
   6  -5   8      740.41      717.82    170.59 o 
   7  -5   8        4.71       51.81     37.18 o 
   8  -5   8      157.58      274.53     62.65 o 
   9  -5   8      182.03      272.89    116.85 o 
  10  -5   8     1257.71     1326.92    155.34 o 
 -10  -4   8       95.40      -50.56     65.46 o 
  -9  -4   8     4083.42     4215.02    159.82 o 
  -8  -4   8      635.82      668.54     41.96 o 
  -7  -4   8         .72      -26.77     26.77 o 
  -6  -4   8    14417.44    15213.62    314.80 o 
  -5  -4   8      478.24      467.13     28.74 o 
  -4  -4   8       67.35       19.51     14.67 o 
  -3  -4   8     5265.49     5263.67    127.40 o 
  -2  -4   8      685.87      667.54     32.22 o 
  -1  -4   8     1194.73     1171.67     46.24 o 
   0  -4   8     2972.10     2837.05     82.82 o 
   1  -4   8      103.23      204.58     22.29 o 
   2  -4   8     3506.84     3662.68    118.14 o 
   3  -4   8      683.80      606.42     24.64 o 
   4  -4   8     2116.62     2090.63     52.80 o 
   5  -4   8      336.60      279.28     43.41 o 
   6  -4   8      186.63      200.54     33.05 o 
   7  -4   8     5535.33     5754.44    257.17 o 
   9  -4   8      167.02      260.22     79.78 o 
  10  -4   8       93.13       32.62    119.67 o 
  11  -4   8        1.57       24.08    199.92 o 
 -10  -3   8      807.91      963.24    102.01 o 
  -9  -3   8     2341.39     2334.84    103.30 o 
  -8  -3   8       22.54       57.32     29.12 o 
  -7  -3   8      273.65      286.73     27.55 o 
  -6  -3   8      474.90      478.11     26.04 o 
  -5  -3   8      953.86      957.63     32.19 o 
  -4  -3   8     4810.93     4571.32     92.82 o 
  -3  -3   8      754.76      813.61     76.03 o 
  -2  -3   8     5853.50     5646.23    111.81 o 
  -1  -3   8        2.40       28.07     19.07 o 
   0  -3   8       19.45       18.41     10.56 o 
   1  -3   8    18952.42    20089.60    425.35 o 
   2  -3   8    17334.50    18006.60    738.31 o 
   3  -3   8        1.94       91.19     26.16 o 
   4  -3   8     3403.43     3462.41     84.34 o 
   5  -3   8      361.41      359.69     22.18 o 
   6  -3   8      114.18      131.84     22.64 o 
   7  -3   8       88.56       32.74     19.99 o 
   8  -3   8      220.15      200.15     91.75 o 
   9  -3   8      138.83      152.52     91.04 o 
  10  -3   8     2531.46     1990.26    203.20 o 
  11  -3   8       24.52      178.80    119.20 o 
 -10  -2   8     1617.25     1640.36    105.71 o 
  -9  -2   8        3.91       80.67     42.49 o 
  -8  -2   8     2410.31     2424.74     84.36 o 
  -7  -2   8      603.75      543.44     38.23 o 
  -6  -2   8      114.91      130.05     23.09 o 
  -5  -2   8     1410.90     1390.94     39.42 o 
  -4  -2   8     7410.76     7368.79    129.83 o 
  -3  -2   8     1201.80     1178.04     30.17 o 
  -2  -2   8      697.65      540.24     28.16 o 
  -1  -2   8     2319.34     2360.15     70.86 o 
   0  -2   8     1547.11     1427.58     36.60 o 
   1  -2   8      182.03      216.91     13.25 o 
   2  -2   8      524.43      540.51     48.34 o 
   3  -2   8      976.44     1145.46     32.21 o 
   4  -2   8     8944.98     8801.30    209.46 o 
   5  -2   8      878.36      936.95     31.29 o 
   6  -2   8      302.92      321.96     17.07 o 
   7  -2   8     3093.22     3260.26    124.36 o 
   8  -2   8        3.45       43.64     66.76 o 
   9  -2   8     2667.41     2599.10    137.92 o 
  10  -2   8      228.44      226.90     84.71 o 
  11  -2   8      537.49      634.48    112.16 o 
  12  -2   8       24.16         .00     23.46 o 
 -10  -1   8      658.05      668.79    102.89 o 
  -9  -1   8      940.59      933.71     95.38 o 
  -8  -1   8     1155.08     1064.36     55.40 o 
  -7  -1   8      347.99      341.66     54.20 o 
  -6  -1   8    10406.13    10427.92    226.68 o 
  -5  -1   8      255.30      238.56     28.04 o 
  -4  -1   8        6.44       -3.40     14.60 o 
  -3  -1   8        6.57       56.10     16.51 o 
  -2  -1   8     6906.00     6645.21    105.70 o 
  -1  -1   8     2446.76     2480.94     43.90 o 
   0  -1   8     6278.23     6406.77    102.48 o 
   1  -1   8     7681.86     7649.40    301.52 o 
   2  -1   8       50.34       59.23     13.12 o 
   3  -1   8     1596.25     1633.00     38.49 o 
   4  -1   8       34.90      100.42     15.37 o 
   5  -1   8    16637.07    17976.10    323.60 o 
   6  -1   8      671.14      650.08     43.53 o 
   7  -1   8      717.65      681.87     33.08 o 
   8  -1   8    12094.96    12042.65    467.45 o 
   9  -1   8      898.63      927.31     67.55 o 
  10  -1   8      914.84      810.13     71.41 o 
  11  -1   8      418.78      717.55    109.11 o 
  12  -1   8       12.54      110.52    105.83 o 
 -10   0   8      111.61       76.67     70.42 o 
  -9   0   8       81.98       92.74     55.48 o 
  -8   0   8     1136.32     1235.40     97.26 o 
  -7   0   8      401.69      406.17     66.52 o 
  -6   0   8     9731.06     9703.70    212.47 o 
  -5   0   8     2109.99     2112.03     62.59 o 
  -4   0   8     2214.12     2172.00     52.66 o 
  -3   0   8     2528.25     2392.06     62.71 o 
  -2   0   8       57.33       53.59      9.91 o 
  -1   0   8    10035.13    10589.31    174.72 o 
   0   0   8     3059.05     3182.94     59.13 o 
   1   0   8       45.26       40.66     25.69 o 
   2   0   8    21767.80    21599.56    355.96 o 
   3   0   8     1906.43     1875.28     42.00 o 
   4   0   8     1829.69     1994.98     97.50 o 
   5   0   8     7595.64     7633.32    140.24 o 
   6   0   8      470.79      484.00     20.00 o 
   7   0   8     1431.82     1407.94     37.33 o 
   8   0   8      515.21      583.72    117.56 o 
   9   0   8      309.46      345.36    140.90 o 
  10   0   8     1114.37      962.44    102.07 o 
  11   0   8      140.28      103.00     65.85 o 
  12   0   8      463.82      507.30    104.65 o 
 -10   1   8      160.97      157.48     55.95 o 
  -9   1   8      746.36      798.85     65.06 o 
  -8   1   8       59.92       71.75     84.35 o 
  -7   1   8      567.45      688.30     86.11 o 
  -6   1   8       21.60       29.79     29.01 o 
  -5   1   8       82.79      103.73     37.43 o 
  -4   1   8    21840.62    21385.89    426.99 o 
  -3   1   8       44.60      231.49     50.57 o 
  -2   1   8      768.49      832.31     21.21 o 
  -1   1   8    26505.96    26369.17    410.29 o 
   0   1   8      811.06      830.62     21.40 o 
   1   1   8        8.09       11.85      9.59 o 
   2   1   8     2312.73     2277.11     42.60 o 
   3   1   8     7700.71     7652.27    115.10 o 
   4   1   8     7936.70     8270.64    135.11 o 
   5   1   8      369.28      398.28     18.18 o 
   6   1   8    10465.27    10683.35    234.65 o 
   7   1   8     2015.32     2049.30     54.07 o 
   8   1   8      373.17      336.07     66.52 o 
   9   1   8     2912.96     2844.23    123.54 o 
  10   1   8      549.61      496.17     55.14 o 
  11   1   8      324.59      216.79     74.97 o 
  12   1   8      549.43      557.10    100.55 o 
 -10   2   8     3908.86     3940.83    198.61 o 
  -9   2   8       12.09       89.85    149.00 o 
  -8   2   8      331.68      432.10     63.48 o 
  -7   2   8     6614.40     6777.50    196.13 o 
  -6   2   8        2.23      -26.48     38.83 o 
  -5   2   8      153.76      174.34     32.85 o 
  -4   2   8     1434.90     1477.38     41.21 o 
  -3   2   8    17983.92    18613.03    320.04 o 
  -2   2   8     4405.90     4454.85     80.17 o 
  -1   2   8        1.07        3.13     10.49 o 
   0   2   8    16384.18    16425.21    324.44 o 
   1   2   8    11095.50    11345.86    244.37 o 
   2   2   8      699.17      728.65     17.87 o 
   3   2   8    18071.46    18694.90    291.62 o 
   4   2   8     1084.27     1095.87     26.09 o 
   5   2   8      881.71      805.40     47.75 o 
   6   2   8     3540.97     3467.60     89.07 o 
   7   2   8      104.54      127.14     15.93 o 
   8   2   8     4569.23     4391.00    111.57 o 
   9   2   8     2288.50     2229.04    100.08 o 
  10   2   8     1782.89     1904.39    208.95 o 
  11   2   8      975.50      953.24     95.36 o 
  12   2   8        3.77       81.06    118.50 o 
 -10   3   8      439.55      365.81     65.28 o 
  -9   3   8     1485.44     1825.81    110.24 o 
  -8   3   8     1149.87     1090.59     66.61 o 
  -7   3   8       24.68       14.13     34.68 o 
  -6   3   8    20576.22    20457.73    508.95 o 
  -5   3   8     2976.71     2967.53     85.90 o 
  -4   3   8        1.02        3.70     23.05 o 
  -3   3   8    12265.53    11919.82    307.39 o 
  -2   3   8      213.26      219.64     12.09 o 
  -1   3   8     5589.12     5465.53     99.75 o 
   0   3   8    10387.53    10481.37    180.70 o 
   1   3   8      658.97      743.29     28.04 o 
   2   3   8    21588.69    22079.86    323.83 o 
   3   3   8     3446.79     3449.64     48.28 o 
   4   3   8     3462.80     3353.98    100.66 o 
   5   3   8      281.97      262.11     36.49 o 
   6   3   8      275.85      257.19     26.75 o 
   7   3   8     6152.45     6097.77    135.09 o 
   8   3   8     1588.55     1585.54    105.71 o 
   9   3   8      109.60       85.49     36.50 o 
  10   3   8      799.62      889.86    195.93 o 
  11   3   8        1.45       64.76     63.24 o 
  12   3   8      169.83      201.33    147.12 o 
 -10   4   8       68.26        -.25     76.14 o 
  -9   4   8     5649.02     5935.30    248.34 o 
  -8   4   8       72.11       30.55     43.34 o 
  -7   4   8       33.53       33.76     37.30 o 
  -6   4   8     2582.21     2492.72     90.06 o 
  -5   4   8     1556.47     1516.72     58.60 o 
  -4   4   8     5793.69     5441.04    143.13 o 
  -3   4   8     1916.71     1902.38    105.59 o 
  -2   4   8     5254.84     5219.61    108.55 o 
  -1   4   8    10658.13    11038.22    186.73 o 
   0   4   8     1002.13      962.52     58.31 o 
   1   4   8    12516.00    12395.08    209.88 o 
   2   4   8     1161.90     1153.05     24.31 o 
   3   4   8     1679.56     1753.76     28.70 o 
   4   4   8    55861.16    57406.73   1095.67 o 
   5   4   8      314.53      330.98     26.18 o 
   6   4   8     3341.83     3349.81     75.51 o 
   7   4   8     1029.67     1125.97     47.52 o 
   8   4   8     1659.56     1707.34     90.46 o 
   9   4   8     3376.01     3125.73    127.91 o 
  10   4   8      622.94      614.91     58.39 o 
  11   4   8      535.53      704.64    110.52 o 
  12   4   8      420.38      433.19     72.22 o 
  -9   5   8      198.68      163.72     63.64 o 
  -8   5   8     2489.88     2452.15    120.84 o 
  -7   5   8     2244.53     2235.12     96.53 o 
  -6   5   8       54.50      143.06     62.30 o 
  -5   5   8     3978.85     3836.26    115.15 o 
  -4   5   8       29.91        4.67     19.56 o 
  -3   5   8     2994.53     2828.38    159.44 o 
  -2   5   8     7215.47     6880.81    139.16 o 
  -1   5   8     1498.05     1508.27     38.44 o 
   0   5   8     7663.86     7478.32    162.81 o 
   1   5   8     2916.42     2848.71     61.88 o 
   2   5   8      780.44      722.05     54.09 o 
   3   5   8     2774.41     2679.08     72.62 o 
   4   5   8     7680.81     7896.56    143.25 o 
   5   5   8     1661.75     1715.21     52.56 o 
   6   5   8      779.37      749.10     34.47 o 
   7   5   8     3119.47     3049.73     84.09 o 
   8   5   8      398.79      363.04     33.42 o 
   9   5   8      280.79      266.26     30.82 o 
  10   5   8      101.65      188.30     60.66 o 
  11   5   8      172.16      297.78     66.94 o 
  12   5   8      936.09      834.38    147.94 o 
  -9   6   8     1172.10     1028.32    142.38 o 
  -8   6   8     1226.41     1558.07    146.77 o 
  -7   6   8       30.62       -4.61     38.02 o 
  -6   6   8     7295.16     7414.14    244.39 o 
  -5   6   8     1524.65     1567.90     75.52 o 
  -4   6   8      196.24      207.56     38.36 o 
  -3   6   8     2155.22     2090.77     83.89 o 
  -2   6   8      268.98      273.00     23.22 o 
  -1   6   8     2950.21     2968.82    145.13 o 
   0   6   8     1035.12     1078.77     41.53 o 
   1   6   8     2099.64     2102.70     40.24 o 
   2   6   8     4116.38     4139.73     83.33 o 
   3   6   8     1462.95     1509.58     86.35 o 
   4   6   8     1275.02     1277.42     48.10 o 
   5   6   8      200.56      228.22     44.35 o 
   6   6   8      706.17      689.06     38.95 o 
   7   6   8     3913.04     3828.88    119.40 o 
   8   6   8     2841.60     2790.37     97.47 o 
   9   6   8      222.82      152.65     40.37 o 
  10   6   8      324.71      346.88     90.69 o 
  11   6   8      983.90      948.54     92.60 o 
  12   6   8       12.60      -69.44     73.32 o 
  -8   7   8       89.48       56.31     93.86 o 
  -7   7   8      954.20      777.07    140.79 o 
  -6   7   8      135.31      113.32     52.91 o 
  -5   7   8       34.37       57.70     33.39 o 
  -4   7   8     6185.82     6171.36    195.11 o 
  -3   7   8      228.60      279.09     30.60 o 
  -2   7   8     1210.75     1169.60     45.27 o 
  -1   7   8      502.28      543.72     53.26 o 
   0   7   8      375.84      391.00     36.49 o 
   1   7   8     3244.79     3257.15     88.34 o 
   2   7   8    11304.31    11590.65    191.71 o 
   3   7   8       38.07       59.73     16.38 o 
   4   7   8     2373.60     2268.66    132.46 o 
   5   7   8     5555.59     5599.46    139.38 o 
   6   7   8       62.45      138.64     62.18 o 
   7   7   8        7.72      -14.43     32.85 o 
   8   7   8        1.86       49.60     46.69 o 
   9   7   8       52.79       44.23     40.62 o 
  10   7   8       14.74        7.71     56.58 o 
  11   7   8       10.43      -58.43     96.09 o 
  -7   8   8       12.11       32.18     72.23 o 
  -6   8   8       98.71        2.55    128.94 o 
  -5   8   8      857.09      813.23     95.62 o 
  -4   8   8     2455.18     2584.97    135.74 o 
  -3   8   8      595.41      585.59     38.38 o 
  -2   8   8     2773.55     2643.54     79.25 o 
  -1   8   8    13171.78    13390.92    274.42 o 
   0   8   8     1383.69     1327.39    121.90 o 
   1   8   8     2645.91     2635.57     57.89 o 
   2   8   8      964.89      903.40     36.49 o 
   3   8   8        5.72       10.53     16.33 o 
   4   8   8     1441.39     1361.70     57.72 o 
   5   8   8      131.81      118.69     36.16 o 
   6   8   8     1174.86     1106.80     60.20 o 
   7   8   8      509.21      596.41     44.79 o 
   8   8   8        6.66       86.99     79.78 o 
   9   8   8     1100.26     1113.69     77.47 o 
  10   8   8       15.68       12.95     72.28 o 
  11   8   8       61.48       49.18     67.11 o 
  -6   9   8      413.67      415.16     75.79 o 
  -5   9   8       94.88       70.67     58.82 o 
  -4   9   8      692.85      667.54     73.56 o 
  -3   9   8      214.35      268.48    126.36 o 
  -2   9   8       86.00      114.36     30.00 o 
  -1   9   8        4.38       25.55     27.86 o 
   0   9   8     2210.38     2196.79     72.68 o 
   1   9   8     2393.96     2367.76     68.31 o 
   2   9   8      272.61      317.17     45.29 o 
   3   9   8     1570.46     1537.01     76.14 o 
   4   9   8       31.46       86.25     30.39 o 
   5   9   8       13.19       87.36     39.77 o 
   6   9   8      637.49      592.27     94.44 o 
   7   9   8      784.52      801.20     55.71 o 
   8   9   8      590.63      657.08    165.54 o 
   9   9   8      535.08      472.83     53.13 o 
  10   9   8      130.23      126.69    106.88 o 
  -5  10   8      448.25      394.91     56.74 o 
  -4  10   8      547.90      569.39     69.44 o 
  -3  10   8     3291.10     3354.45    256.12 o 
  -2  10   8        8.47       44.58     58.90 o 
  -1  10   8        5.09       39.07     38.05 o 
   0  10   8     1231.87     1188.65    160.03 o 
   1  10   8      290.06      303.63     41.66 o 
   2  10   8     2621.61     2658.54    201.68 o 
   3  10   8      610.95      507.57     46.31 o 
   4  10   8      154.92      142.82     33.69 o 
   5  10   8     3546.54     3516.65    123.31 o 
   6  10   8      309.46      348.81     48.22 o 
   7  10   8     1259.19     1150.45     79.69 o 
   8  10   8       10.43       14.13     86.70 o 
   9  10   8      472.83      443.83    238.16 o 
  -4  11   8     2059.52     1884.99    295.65 o 
  -3  11   8      446.76      535.36     85.16 o 
  -2  11   8      357.10      516.22     94.56 o 
  -1  11   8     2830.45     2971.89    267.96 o 
   0  11   8      156.74       70.16     68.28 o 
   1  11   8     1431.85     1271.43     82.36 o 
   2  11   8      451.28      517.85     51.52 o 
   3  11   8       29.41      115.65     49.83 o 
   4  11   8     1152.13     1072.20     65.04 o 
   5  11   8       77.86      122.02     82.36 o 
   6  11   8      268.16      277.59     66.17 o 
   7  11   8      117.15      -65.47    112.16 o 
   8  11   8      600.65      671.55     87.76 o 
  -2  12   8      953.04      838.76     94.28 o 
  -1  12   8       34.33      162.37     98.79 o 
   0  12   8     1420.27     1548.58    125.91 o 
   1  12   8      464.91      580.52     73.32 o 
   2  12   8      384.97      326.39     75.32 o 
   3  12   8     3745.66     3706.45    178.00 o 
   4  12   8        4.37      -54.85     54.85 o 
   5  12   8      624.70      730.69    102.07 o 
   6  12   8     2187.04     2253.53    216.11 o 
  -4 -10   9        3.24      138.44    124.36 o 
  -3 -10   9      271.64      311.39     80.10 o 
  -2 -10   9       16.23       38.39     90.22 o 
  -1 -10   9        5.27       54.20    103.48 o 
   0 -10   9       78.92      132.35     98.79 o 
   1 -10   9      783.60     1065.99    148.77 o 
   2 -10   9        1.21       23.46    100.90 o 
   3 -10   9        4.40     -148.30    148.30 o 
  -6  -9   9      949.47      783.95     95.03 o 
  -5  -9   9      301.29      365.99     77.43 o 
  -4  -9   9      397.88      451.61    104.77 o 
  -3  -9   9         .33       21.71    168.83 o 
  -2  -9   9      100.10       14.85     65.11 o 
  -1  -9   9     1387.57     1526.04    118.82 o 
   0  -9   9      436.29      394.32     66.41 o 
   1  -9   9        5.03      -42.24     79.78 o 
   2  -9   9     1019.22      979.17    139.38 o 
   3  -9   9     1524.84     1566.26    176.45 o 
   4  -9   9        3.33       37.31     84.00 o 
   5  -9   9        2.35      -89.40     89.40 o 
  -7  -8   9     1172.88     1249.05    131.40 o 
  -6  -8   9       14.58       62.51     50.51 o 
  -5  -8   9      405.02      423.77     62.78 o 
  -4  -8   9       18.03       71.04    106.76 o 
  -3  -8   9      346.33      420.14    113.92 o 
  -2  -8   9      121.94      131.86     50.01 o 
  -1  -8   9       31.29      103.05    121.90 o 
   0  -8   9      521.08      571.46     90.10 o 
   1  -8   9        8.10        7.04     68.52 o 
   2  -8   9      341.88      431.75    100.66 o 
   3  -8   9      462.65      487.83    104.89 o 
   4  -8   9      284.47      269.61     89.17 o 
   5  -8   9       37.16      -46.69     74.85 o 
  -8  -7   9      987.45      937.92     80.55 o 
  -7  -7   9        2.23      -41.14     46.93 o 
  -6  -7   9      173.94      219.99    123.42 o 
  -5  -7   9      123.70       94.46     38.55 o 
  -4  -7   9     1557.53     1518.10     62.71 o 
  -3  -7   9      747.71      766.06    108.99 o 
  -2  -7   9     1774.61     1619.50    135.27 o 
  -1  -7   9       32.72       63.02     52.09 o 
   0  -7   9     1741.35     1682.53     95.27 o 
   1  -7   9     3426.34     3719.36    206.72 o 
   2  -7   9      125.67      206.96     89.17 o 
   3  -7   9      879.47     1059.66    104.18 o 
   4  -7   9     2560.89     2410.73    122.38 o 
   5  -7   9        4.21       78.73     40.69 o 
   6  -7   9       47.98       77.39     39.74 o 
   7  -7   9         .80      -32.62     58.66 o 
   8  -7   9       16.17      -11.73     61.24 o 
  -9  -6   9      423.38      420.02    106.51 o 
  -8  -6   9      386.96      426.84     76.14 o 
  -7  -6   9       99.79      117.08     43.30 o 
  -6  -6   9      197.81      245.97     51.39 o 
  -5  -6   9     2937.11     2995.60    108.76 o 
  -4  -6   9       81.11       23.04     40.82 o 
  -3  -6   9      516.08      416.11     47.80 o 
  -2  -6   9      125.41      213.26    103.48 o 
  -1  -6   9       43.40      -12.68     40.31 o 
   0  -6   9     1079.35     1035.10     53.77 o 
   1  -6   9      977.97      949.14     83.53 o 
   2  -6   9      195.51      200.03     25.59 o 
   3  -6   9      271.18      268.11     30.38 o 
   4  -6   9      601.16      578.15     55.85 o 
   5  -6   9       55.58       53.43     34.68 o 
   6  -6   9     1712.88     1648.85     95.65 o 
   7  -6   9       11.56      105.36     84.47 o 
   8  -6   9      438.37      581.92    112.16 o 
   9  -6   9        6.55      -34.96     81.89 o 
  -9  -5   9      157.04       60.36     60.39 o 
  -8  -5   9       55.86        6.29     65.47 o 
  -7  -5   9       85.24       54.58     37.84 o 
  -6  -5   9     3754.22     3964.62    252.13 o 
  -5  -5   9        9.04       -2.14     34.07 o 
  -4  -5   9      107.31      150.50     30.20 o 
  -3  -5   9        3.80      -34.38     35.20 o 
  -2  -5   9      728.68      705.37     83.89 o 
  -1  -5   9     3415.86     3468.55    119.10 o 
   0  -5   9     7904.29     7814.15    357.36 o 
   1  -5   9       91.82       84.40     39.89 o 
   2  -5   9      828.99      807.73     33.31 o 
   3  -5   9        6.92       10.14     13.84 o 
   4  -5   9      520.18      464.04     38.09 o 
   5  -5   9      208.21      193.98     49.63 o 
   6  -5   9      767.39      908.39    131.87 o 
   7  -5   9     1828.83     1817.03     97.63 o 
   8  -5   9      176.85      122.02    100.66 o 
   9  -5   9       12.26      -25.81     79.78 o 
  10  -5   9     1241.08     1000.53    168.48 o 
  -9  -4   9      893.55      844.80     64.89 o 
  -8  -4   9         .37       -2.85     40.46 o 
  -7  -4   9     3571.24     3564.57    112.33 o 
  -6  -4   9      135.48       42.17     69.22 o 
  -5  -4   9      273.93      335.36     52.09 o 
  -4  -4   9       13.54       59.68     70.51 o 
  -3  -4   9       22.89      -12.37     33.79 o 
  -2  -4   9     2110.87     2160.54     64.86 o 
  -1  -4   9     3206.24     3422.71     92.57 o 
   0  -4   9      116.34      130.92     22.09 o 
   1  -4   9     1590.72     1531.11     34.76 o 
   2  -4   9      373.96      377.65     30.30 o 
   3  -4   9      156.97      137.51     16.66 o 
   4  -4   9     4559.91     4519.99    112.69 o 
   5  -4   9      112.34       92.89     14.43 o 
   6  -4   9      525.87      551.89     61.48 o 
   7  -4   9       87.50       46.69     27.69 o 
 -10  -3   9        8.57      -43.35     78.36 o 
  -9  -3   9       94.97      162.74     56.31 o 
  -8  -3   9     1297.63     1293.67     63.80 o 
  -7  -3   9      830.40      867.48     70.16 o 
  -6  -3   9        4.01       16.83     22.92 o 
  -5  -3   9      116.15      115.20     18.53 o 
  -4  -3   9       97.71       74.21     17.86 o 
  -3  -3   9      106.34      108.33     27.22 o 
  -2  -3   9     3571.48     3414.50     88.46 o 
  -1  -3   9      107.64      138.08     29.57 o 
   0  -3   9     4340.88     4191.27     92.04 o 
   1  -3   9       23.93       30.34     16.43 o 
   2  -3   9      105.84       72.44     15.23 o 
   3  -3   9      270.59      265.79     43.06 o 
   4  -3   9      462.21      460.04     25.79 o 
   5  -3   9      720.90      701.79     32.62 o 
   6  -3   9        8.87        4.51     19.90 o 
   7  -3   9        4.07        9.28     18.77 o 
   8  -3   9     6902.43     6869.24    361.35 o 
   9  -3   9     1274.46     1326.92    144.78 o 
  10  -3   9      239.19      454.27    138.44 o 
  11  -3   9      633.34      686.81    137.03 o 
 -10  -2   9       30.99       42.83     64.58 o 
  -9  -2   9       14.57       10.02     21.77 o 
  -8  -2   9      121.33      123.19     39.82 o 
  -7  -2   9      314.70      356.54     46.93 o 
  -6  -2   9      510.65      529.41     72.97 o 
  -5  -2   9      322.88      316.77     29.03 o 
  -4  -2   9     1149.16     1083.87     33.62 o 
  -3  -2   9     2773.06     2752.14     64.71 o 
  -2  -2   9      444.49      488.61     22.69 o 
  -1  -2   9     3401.58     3284.17     63.95 o 
   0  -2   9      387.90      358.88     16.96 o 
   1  -2   9       42.15       81.98     11.38 o 
   2  -2   9     2516.97     2414.48    166.25 o 
   3  -2   9     1275.92     1187.11     60.66 o 
   4  -2   9      385.28      476.02     38.60 o 
   5  -2   9       10.34       63.54     35.20 o 
   6  -2   9     2087.78     2085.49     64.29 o 
   7  -2   9       88.07       98.96     21.45 o 
   8  -2   9       28.22       22.32     31.97 o 
   9  -2   9       60.72      140.79     91.98 o 
  10  -2   9      242.19      358.77     82.60 o 
  11  -2   9        3.80      -34.96     91.04 o 
 -10  -1   9       78.98       94.60     60.33 o 
  -9  -1   9     1549.45     1742.15    175.63 o 
  -8  -1   9       94.83      121.11     38.33 o 
  -7  -1   9     1007.09      951.80     47.49 o 
  -6  -1   9       25.62      -24.60     24.60 o 
  -5  -1   9      434.59      442.69     29.07 o 
  -4  -1   9     4947.08     5035.96    111.52 o 
  -3  -1   9       54.36       76.68     18.03 o 
  -2  -1   9      503.36      500.83     19.91 o 
  -1  -1   9       56.28       47.79      9.18 o 
   0  -1   9     3492.58     3727.17     67.89 o 
   1  -1   9        6.62        4.94     24.76 o 
   2  -1   9     2244.84     2243.59    117.32 o 
   3  -1   9        4.37       28.16     17.36 o 
   4  -1   9     3806.73     4142.81    103.40 o 
   5  -1   9     1054.79     1032.11    135.16 o 
   6  -1   9     6599.80     6829.12    141.19 o 
   7  -1   9     5213.98     5121.25    126.31 o 
   8  -1   9       91.15      130.76     32.12 o 
   9  -1   9     2352.66     2412.84    108.98 o 
  10  -1   9     2113.33     1961.25    131.84 o 
  11  -1   9       25.29      -34.96     95.50 o 
  12  -1   9      124.66       34.96    107.70 o 
 -10   0   9       55.59       17.81    114.04 o 
  -9   0   9      296.90      196.33     58.46 o 
  -8   0   9     2290.30     2390.95    101.63 o 
  -7   0   9      402.21      473.35    170.12 o 
  -6   0   9      124.46       85.06     30.99 o 
  -5   0   9    12296.15    12629.32    310.14 o 
  -4   0   9     2059.20     1966.26     62.94 o 
  -3   0   9      824.37      823.06     33.20 o 
  -2   0   9      180.95      162.85     12.06 o 
  -1   0   9     6461.90     6882.26    117.35 o 
   0   0   9      787.54      820.22     27.81 o 
   1   0   9     7823.92     8103.89    148.80 o 
   2   0   9        6.96       28.39     11.97 o 
   3   0   9     1310.11     1179.56     26.51 o 
   4   0   9     9696.86     9776.77    187.19 o 
   5   0   9      676.36      630.05     38.48 o 
   6   0   9      789.73      792.32     29.70 o 
   7   0   9       31.67       32.62     30.39 o 
   8   0   9      302.49      297.00     41.35 o 
   9   0   9     1162.08      953.27     73.91 o 
  10   0   9       14.60         .35     42.28 o 
  11   0   9      174.44      270.33    101.84 o 
  12   0   9      913.22      913.71    152.28 o 
 -10   1   9      111.89      130.79     68.04 o 
  -9   1   9      490.49      553.43     66.52 o 
  -8   1   9      297.44      336.67     83.53 o 
  -7   1   9       24.75       64.63     34.28 o 
  -6   1   9      719.95      741.17     44.97 o 
  -5   1   9     2108.80     2090.20     71.23 o 
  -4   1   9      137.92      116.02     49.16 o 
  -3   1   9      201.57      225.60     34.02 o 
  -2   1   9     5351.33     5522.05    115.68 o 
  -1   1   9      234.89      235.59     15.63 o 
   0   1   9     4781.72     4808.58     90.36 o 
   1   1   9        7.42       -6.72     11.21 o 
   2   1   9       80.32       73.14      8.95 o 
   3   1   9     1912.26     1986.04     38.95 o 
   4   1   9     1892.20     1887.81     89.28 o 
   5   1   9       67.88       49.28     12.25 o 
   6   1   9     5927.09     6198.03    163.20 o 
   7   1   9        2.03       23.00     21.00 o 
   8   1   9      761.42      712.56     26.39 o 
   9   1   9       87.32       81.68     51.35 o 
  10   1   9      569.14      697.20     96.09 o 
  11   1   9       53.79       19.83     45.52 o 
  12   1   9      241.94      268.66     63.19 o 
 -10   2   9         .36      -43.79     62.13 o 
  -9   2   9      579.53      589.17     80.07 o 
  -8   2   9      162.34      175.94     45.13 o 
  -7   2   9         .08       13.19     38.16 o 
  -6   2   9     1292.33     1328.45     89.17 o 
  -5   2   9       25.45       74.99     36.14 o 
  -4   2   9     2418.45     2379.00     71.50 o 
  -3   2   9     1684.01     1688.63     45.66 o 
  -2   2   9      346.61      338.02     17.38 o 
  -1   2   9     3090.04     3007.64     95.15 o 
   0   2   9     3720.97     3638.27     72.23 o 
   1   2   9      123.71      113.23     27.22 o 
   2   2   9      659.09      685.99     20.18 o 
   3   2   9     1346.19     1334.15     30.27 o 
   4   2   9      287.97      295.08     21.12 o 
   5   2   9     1867.10     1906.73     43.65 o 
   6   2   9      685.04      585.03     45.99 o 
   7   2   9     3093.95     3065.52    202.62 o 
   8   2   9      200.75      184.37     26.05 o 
   9   2   9      259.64      264.80     45.33 o 
  10   2   9     2558.57     2600.73    134.46 o 
  11   2   9      203.78      161.21     52.29 o 
  12   2   9      499.25      561.85    209.54 o 
 -10   3   9        4.78       -3.25     59.78 o 
  -9   3   9      774.53      806.32     93.51 o 
  -8   3   9      461.59      509.18     62.42 o 
  -7   3   9      858.41      846.02     51.28 o 
  -6   3   9       14.70      -31.76     44.58 o 
  -5   3   9       13.93       25.91     28.37 o 
  -4   3   9      163.93      162.37     22.31 o 
  -3   3   9      435.28      400.91     45.05 o 
  -2   3   9     1719.84     1720.14     93.15 o 
  -1   3   9      717.15      684.96     43.64 o 
   0   3   9         .94       17.54     11.61 o 
   1   3   9     4197.16     4241.89     67.72 o 
   2   3   9      140.91      135.60      9.89 o 
   3   3   9     1449.32     1413.97     32.85 o 
   4   3   9    69182.52    71608.12   1396.84 o 
   5   3   9       11.57       19.76     25.69 o 
   6   3   9      165.48      169.36     13.96 o 
   7   3   9     1818.82     1714.25     82.83 o 
   8   3   9       21.21       30.97     24.22 o 
   9   3   9      555.06      658.47     78.61 o 
  10   3   9       14.24      -48.98     48.98 o 
  11   3   9      225.03      174.82     58.38 o 
  12   3   9       68.76      -54.20    141.26 o 
  -9   4   9       22.17       -5.63     57.66 o 
  -8   4   9       54.91       81.93     47.04 o 
  -7   4   9      871.69      738.69     51.80 o 
  -6   4   9      122.98      149.08     38.62 o 
  -5   4   9      208.39      215.38     37.54 o 
  -4   4   9      312.07      379.74     30.63 o 
  -3   4   9      299.97      310.52     20.13 o 
  -2   4   9     8873.74     8444.24    172.31 o 
  -1   4   9      636.25      641.58     22.31 o 
   0   4   9     2419.86     2480.56     66.43 o 
   1   4   9     3993.38     4008.21     79.42 o 
   2   4   9     1326.85     1318.87     27.11 o 
   3   4   9    13783.09    14954.53    234.60 o 
   4   4   9     1077.82     1095.02     25.43 o 
   5   4   9     1380.91     1355.97     47.63 o 
   6   4   9     1288.04     1351.86     47.70 o 
   7   4   9      492.85      416.71     30.36 o 
   8   4   9     5566.39     5669.75    169.75 o 
   9   4   9        1.25       24.35     41.40 o 
  10   4   9      588.85      610.85     58.40 o 
  11   4   9     1837.03     1809.26    110.55 o 
  12   4   9      164.77      321.23    109.34 o 
  -9   5   9      185.63       54.13    110.28 o 
  -8   5   9      561.11      597.28     69.05 o 
  -7   5   9       22.47      -57.61     57.61 o 
  -6   5   9       51.89       88.19     36.80 o 
  -5   5   9      339.23      385.98     61.48 o 
  -4   5   9      199.59      200.19     26.39 o 
  -3   5   9     1243.31     1248.72     73.68 o 
  -2   5   9       84.21       77.67     13.27 o 
  -1   5   9     2927.03     2907.44    104.78 o 
   0   5   9      348.91      323.60     21.75 o 
   1   5   9        3.22       28.36     14.06 o 
   2   5   9     8974.94     9099.72    166.52 o 
   3   5   9       13.86        8.15     20.06 o 
   4   5   9      953.87      919.79     41.18 o 
   5   5   9     1728.82     1772.89     52.88 o 
   6   5   9      386.11      388.56     27.16 o 
   7   5   9     1054.73     1105.96    137.03 o 
   8   5   9      628.54      570.51     42.24 o 
   9   5   9        7.07       45.33     29.06 o 
  10   5   9      429.27      397.82    101.01 o 
  11   5   9      126.49      338.78    301.17 o 
  12   5   9     1720.95     1643.24    139.76 o 
  -8   6   9      263.17      157.36     98.14 o 
  -7   6   9      764.61      772.75     65.73 o 
  -6   6   9      352.08      430.78     74.38 o 
  -5   6   9       14.07       -7.21     18.65 o 
  -4   6   9     1636.79     1620.31     61.79 o 
  -3   6   9       45.07       79.72     19.55 o 
  -2   6   9       27.61       12.28     21.00 o 
  -1   6   9       60.33       86.41     12.59 o 
   0   6   9       25.67       27.87     30.39 o 
   1   6   9      268.57      276.61     21.06 o 
   2   6   9     1758.25     1811.72     39.61 o 
   3   6   9      315.82      309.15     20.30 o 
   4   6   9      636.97      672.33     23.52 o 
   5   6   9     2442.27     2390.22     70.59 o 
   6   6   9     2342.83     2386.56     72.65 o 
   7   6   9       72.86      124.34     30.66 o 
   8   6   9      114.61       75.53     41.18 o 
   9   6   9     1262.04     1213.74     69.81 o 
  10   6   9      442.03      373.46     69.69 o 
  11   6   9         .85      -72.33     98.55 o 
  12   6   9        1.53      -56.54     71.18 o 
  -8   7   9      715.25      665.05    113.21 o 
  -7   7   9       96.96       41.10     85.41 o 
  -6   7   9      122.95       69.18     48.71 o 
  -5   7   9       68.85       -7.19     38.06 o 
  -4   7   9      283.29      335.28     52.58 o 
  -3   7   9      423.71      370.72     41.43 o 
  -2   7   9      585.23      635.17     30.44 o 
  -1   7   9     2718.66     2740.78    151.46 o 
   0   7   9      936.14      914.53     72.51 o 
   1   7   9       82.38       73.29     21.99 o 
   2   7   9      655.41      658.32     46.69 o 
   3   7   9      909.10      838.46     24.68 o 
   4   7   9     1830.78     1822.94     46.57 o 
   5   7   9       52.77       42.04     28.16 o 
   6   7   9      395.39      379.52     35.21 o 
   7   7   9       15.87       25.16     29.09 o 
   8   7   9     1211.13     1156.21     62.47 o 
   9   7   9         .52      -42.71     42.71 o 
  10   7   9      946.11      982.10     96.44 o 
  11   7   9      440.81      526.46    277.94 o 
  -7   8   9      170.77      129.36     96.26 o 
  -6   8   9       16.11       92.46     71.66 o 
  -5   8   9       12.82      -11.65     39.12 o 
  -4   8   9      219.50      210.01     42.27 o 
  -3   8   9     1940.03     2042.27    158.74 o 
  -2   8   9       87.88       98.40     39.89 o 
  -1   8   9        7.40      -25.58     25.58 o 
   0   8   9      623.99      713.50     53.85 o 
   1   8   9      244.79      249.95     15.09 o 
   2   8   9      438.06      396.15     18.59 o 
   3   8   9     3360.79     3397.03     78.69 o 
   4   8   9      595.15      623.77     30.50 o 
   5   8   9      867.70      845.75     83.65 o 
   6   8   9     1000.83     1025.50     53.49 o 
   7   8   9      441.46      397.36     49.86 o 
   8   8   9      241.86      201.97     44.26 o 
   9   8   9      645.51      694.95     81.77 o 
  10   8   9       23.95       79.32     62.63 o 
  11   8   9      126.52      -35.71     82.88 o 
  -6   9   9         .17       20.35     70.29 o 
  -5   9   9         .11       -7.84     49.15 o 
  -4   9   9       58.93      190.06     53.74 o 
  -3   9   9      812.27      903.35     50.14 o 
  -2   9   9      273.58      256.63     73.80 o 
  -1   9   9      477.17      454.42     36.71 o 
   0   9   9       79.04       67.45     31.69 o 
   1   9   9      300.00      269.93     40.07 o 
   2   9   9       11.77      -13.49     21.67 o 
   3   9   9      308.21      341.46     66.87 o 
   4   9   9         .32       19.18     27.54 o 
   5   9   9      126.31       88.14     36.42 o 
   6   9   9      221.51      144.01     80.60 o 
   7   9   9      647.38      603.83     53.76 o 
   8   9   9      169.44      199.44    130.23 o 
   9   9   9      621.64      667.86     99.96 o 
  10   9   9      497.86      232.77    112.40 o 
  -5  10   9      196.51       74.96    185.49 o 
  -4  10   9         .13        9.93    133.63 o 
  -3  10   9       83.95      119.46     86.00 o 
  -2  10   9       10.69       -3.10     43.28 o 
  -1  10   9     1176.83     1218.81    102.07 o 
   0  10   9      631.18      523.29     52.62 o 
   1  10   9      217.79      250.05     49.82 o 
   2  10   9      194.69      218.36     45.76 o 
   3  10   9      313.20      212.17     47.60 o 
   4  10   9     2735.75     2686.86    104.00 o 
   5  10   9         .13      -18.91    104.53 o 
   6  10   9      255.81      234.41     60.77 o 
   7  10   9     2222.03     2104.30    128.82 o 
   8  10   9       22.93      176.22     70.63 o 
   9  10   9       45.12      138.44     84.47 o 
  -3  11   9       22.05       22.25     63.54 o 
  -2  11   9     1106.12     1298.76    160.50 o 
  -1  11   9       58.03      -36.49     61.26 o 
   0  11   9     1064.67     1000.39     81.50 o 
   1  11   9      960.69     1020.32    144.07 o 
   2  11   9       27.56      -20.13     37.20 o 
   3  11   9      328.56      304.25     49.16 o 
   4  11   9        2.93       85.41     55.52 o 
   5  11   9        2.72      106.71     44.03 o 
   6  11   9      112.68       77.67     80.25 o 
   7  11   9       17.09       -9.39     65.23 o 
   8  11   9     1650.11     1800.67    131.64 o 
  -1  12   9       30.29         .00     23.46 o 
   0  12   9       41.14      -79.54    135.62 o 
   1  12   9       66.29       82.96     65.85 o 
   2  12   9      508.07      558.13     65.11 o 
   3  12   9      100.67       62.70     50.66 o 
   4  12   9      137.36      130.46     97.38 o 
   5  12   9      531.48      485.72     91.75 o 
   6  12   9        1.83      -21.12     68.28 o 
  -2 -10  10       15.92       36.22    112.49 o 
  -1 -10  10     5821.69     5874.41    339.27 o 
   0 -10  10      219.05      257.75    116.81 o 
   1 -10  10       26.32      198.08    114.89 o 
   2 -10  10     1508.81     1719.25    212.82 o 
  -5  -9  10       60.47        1.36     65.18 o 
  -4  -9  10     6268.64     6244.71    251.70 o 
  -3  -9  10      223.44      314.86     70.18 o 
  -2  -9  10      135.25      294.60     98.01 o 
  -1  -9  10      846.12      770.36    145.25 o 
   0  -9  10      303.49      270.22    103.24 o 
   1  -9  10     1204.79     1239.17    120.68 o 
   2  -9  10      110.78      131.87    131.17 o 
   3  -9  10     1312.75     1362.35    164.49 o 
   4  -9  10      572.68      699.48    151.11 o 
   5  -9  10      365.69      458.50    157.68 o 
  -6  -8  10      671.80      828.59     75.69 o 
  -5  -8  10       70.57       33.34     49.99 o 
  -4  -8  10       11.86      -14.49     53.54 o 
  -3  -8  10     3546.92     3593.94    148.23 o 
  -2  -8  10     2695.07     2508.80    269.96 o 
  -1  -8  10         .39      -21.19     50.24 o 
   0  -8  10     3023.24     3052.16    147.58 o 
   1  -8  10       23.97      -56.63     56.63 o 
   2  -8  10      284.51      263.27    105.36 o 
   3  -8  10      470.45      607.97     93.15 o 
   4  -8  10      877.86      904.79    128.12 o 
   5  -8  10      794.53      943.27    127.88 o 
  -7  -7  10        3.62       -4.29     47.92 o 
  -6  -7  10     1968.15     2131.46    102.39 o 
  -5  -7  10      149.35      169.17     43.49 o 
  -4  -7  10         .38       66.04     40.46 o 
  -3  -7  10      352.73      304.08     62.30 o 
  -2  -7  10      767.99      758.98     77.32 o 
  -1  -7  10     3466.56     3195.18    194.76 o 
   0  -7  10       11.18       47.95     48.20 o 
   1  -7  10       45.18      183.05     51.27 o 
   2  -7  10     2342.29     2189.71    131.40 o 
   3  -7  10      237.14      274.53     93.15 o 
   4  -7  10      593.64      666.63     95.03 o 
   5  -7  10      198.13      249.43     62.65 o 
   6  -7  10      752.14      991.38    128.12 o 
  -8  -6  10       47.22       71.72     71.37 o 
  -7  -6  10      789.98      805.26     63.03 o 
  -6  -6  10       20.70       -2.20     43.99 o 
  -5  -6  10        6.68      -35.15     74.97 o 
  -4  -6  10     2318.16     2400.28    149.82 o 
  -3  -6  10      171.37      224.94     35.36 o 
  -2  -6  10        2.73       21.16     44.72 o 
  -1  -6  10      458.14      559.66     62.42 o 
   0  -6  10      379.91      310.73     44.85 o 
   1  -6  10      420.14      372.63     49.16 o 
   2  -6  10     1098.93      797.56     95.74 o 
   3  -6  10       81.92       93.91     30.36 o 
   4  -6  10        2.17       43.57     54.91 o 
   5  -6  10       14.63       44.52     36.10 o 
   6  -6  10      517.96      396.91     58.24 o 
   7  -6  10     3835.48     3441.07    233.00 o 
   8  -6  10       20.19       63.12    114.74 o 
   9  -6  10        1.60       32.62    116.85 o 
  -9  -5  10      272.24      204.14     63.12 o 
  -8  -5  10       90.81      155.68     94.21 o 
  -7  -5  10       23.64       29.53     36.64 o 
  -6  -5  10      309.12      275.55     44.21 o 
  -5  -5  10     1084.41      866.24     46.19 o 
  -4  -5  10     2576.79     2653.72     92.33 o 
  -3  -5  10      486.12      441.18     46.12 o 
  -2  -5  10      133.08      187.11     56.22 o 
  -1  -5  10     2051.93     2086.25     90.09 o 
   0  -5  10     4376.34     4419.35    139.27 o 
   1  -5  10    12224.75    12479.38    303.55 o 
   2  -5  10      107.48      124.09     35.55 o 
   3  -5  10        6.79       16.24     17.60 o 
   4  -5  10    13037.90    13059.45    467.97 o 
   5  -5  10      641.70      551.83    109.23 o 
   6  -5  10      489.71      540.62     58.66 o 
   7  -5  10     1162.64     1166.28     73.42 o 
   8  -5  10     1008.38     1040.89    128.12 o 
   9  -5  10       16.34       67.81    100.43 o 
  10  -5  10      144.68      211.18    140.79 o 
  -9  -4  10     1419.84     1454.38    146.54 o 
  -8  -4  10       26.53       87.19     49.53 o 
  -7  -4  10      410.28      457.28     51.97 o 
  -6  -4  10     1398.63     1475.75     64.14 o 
  -5  -4  10     2611.83     2533.29     70.12 o 
  -4  -4  10      405.93      379.76     31.09 o 
  -3  -4  10      438.92      404.97     62.06 o 
  -2  -4  10    12865.30    12653.02    353.47 o 
  -1  -4  10       62.07      -10.63     36.76 o 
   0  -4  10       57.19       24.85     23.56 o 
   1  -4  10     7765.20     7777.68    148.30 o 
   2  -4  10     1870.13     1799.59     67.58 o 
   3  -4  10       78.84       94.74     23.35 o 
   4  -4  10     1003.51     1036.09     37.34 o 
   5  -4  10    10014.28    10246.51    313.35 o 
   6  -4  10     1632.46     1543.26     95.03 o 
   7  -4  10        2.16       77.67     49.51 o 
  -9  -3  10       85.54        3.53     69.89 o 
  -8  -3  10     3230.62     3159.48    135.73 o 
  -7  -3  10       25.13       57.03     32.04 o 
  -6  -3  10      473.38      418.47     31.81 o 
  -5  -3  10     2587.73     2540.31     83.53 o 
  -4  -3  10        6.11       34.16     29.45 o 
  -3  -3  10      178.37      186.53     87.17 o 
  -2  -3  10       60.36       83.55     25.93 o 
  -1  -3  10    18177.89    17151.85    426.04 o 
   0  -3  10     1276.09     1255.60     36.43 o 
   1  -3  10      217.17      249.09     52.91 o 
   2  -3  10    18973.32    19182.60    622.75 o 
   3  -3  10     3937.26     3972.47    101.20 o 
   4  -3  10     1551.62     1561.26     60.87 o 
   5  -3  10     2613.19     2646.88    167.54 o 
   6  -3  10       81.85       56.02     28.04 o 
   7  -3  10     1899.24     2203.32    131.87 o 
   9  -3  10        4.31       93.86     82.60 o 
  10  -3  10     1970.49     2104.30    191.00 o 
  11  -3  10      337.45      563.38    128.82 o 
 -10  -2  10      117.52      162.37    108.64 o 
  -9  -2  10       64.30      132.39     53.84 o 
  -8  -2  10        1.71       53.25     42.83 o 
  -7  -2  10     6386.74     6467.27    171.95 o 
  -6  -2  10      485.35      478.00     31.73 o 
  -5  -2  10        7.30       29.99     44.35 o 
  -4  -2  10    21193.72    21272.22    412.32 o 
  -3  -2  10     1035.36      900.76     79.66 o 
  -2  -2  10      307.22      331.16     26.36 o 
  -1  -2  10    11315.19    11229.56    204.50 o 
   0  -2  10      191.48      155.50     15.57 o 
   1  -2  10     6070.14     5903.63    159.21 o 
   2  -2  10      929.57      913.18    112.40 o 
   3  -2  10     5980.50     5959.84    152.52 o 
   4  -2  10     7246.49     6739.53    324.28 o 
   5  -2  10     1343.69     1309.14     68.87 o 
   6  -2  10     3766.92     3654.60    134.69 o 
   7  -2  10     2442.84     2394.27     91.12 o 
   8  -2  10     2579.21     2486.38     99.78 o 
   9  -2  10      133.77       21.12     72.74 o 
  10  -2  10       63.53       56.31    124.36 o 
  11  -2  10      178.23      483.60    132.11 o 
 -10  -1  10     4356.60     5191.37    215.49 o 
  -9  -1  10         .72        3.34     59.42 o 
  -8  -1  10        7.19        6.88     49.16 o 
  -7  -1  10     5781.46     5974.80    176.91 o 
  -6  -1  10      783.95      783.53     49.43 o 
  -5  -1  10     5905.97     5786.30    155.29 o 
  -4  -1  10      332.16      287.68     30.16 o 
  -3  -1  10     7821.36     7888.42    158.11 o 
  -2  -1  10    17305.04    16948.49    346.44 o 
  -1  -1  10       77.64      106.60     12.22 o 
   0  -1  10     8260.64     8173.37    126.84 o 
   1  -1  10     8785.58     8538.49    172.11 o 
   2  -1  10     1585.77     1459.97     40.97 o 
   3  -1  10     1374.80     1449.09     45.64 o 
   4  -1  10      559.28      520.44     30.97 o 
   5  -1  10     4053.84     4063.82    129.76 o 
   6  -1  10       61.08       39.34     18.52 o 
   7  -1  10        5.60       24.04     35.08 o 
   8  -1  10     5252.84     5278.38    214.46 o 
   9  -1  10       93.12       68.90     61.95 o 
  10  -1  10     1105.99      873.11    126.00 o 
  11  -1  10     2576.52     2230.54    224.32 o 
  12  -1  10       77.29       75.09    117.56 o 
 -10   0  10      274.45      233.33     96.09 o 
  -9   0  10     1775.40     1861.14    101.18 o 
  -8   0  10     3012.90     3419.40    163.20 o 
  -7   0  10        3.28       -2.61     40.53 o 
  -6   0  10      504.55      583.17     47.70 o 
  -5   0  10     7261.01     7009.60    199.57 o 
  -4   0  10      107.83       88.39     21.34 o 
  -3   0  10     1272.43     1183.35     36.81 o 
  -2   0  10       76.34       88.07     18.65 o 
  -1   0  10     9034.59     8809.56    166.52 o 
   0   0  10     1188.99     1160.11     95.03 o 
   1   0  10      340.78      368.13     16.53 o 
   2   0  10    31229.65    31466.40    584.27 o 
   3   0  10      769.16      792.16     24.64 o 
   4   0  10     4148.12     4340.00    102.07 o 
   5   0  10    11852.33    12160.36    530.30 o 
   6   0  10      736.50      738.18     30.60 o 
   7   0  10      883.15      882.43     41.96 o 
   8   0  10       15.82       93.67     38.79 o 
   9   0  10      854.22      879.80     70.51 o 
  10   0  10      226.37      260.86     55.02 o 
  11   0  10        4.75      -27.66     43.56 o 
  12   0  10      284.63      316.07    123.89 o 
 -10   1  10       56.82        4.47     70.14 o 
  -9   1  10     1491.73     1501.11    104.53 o 
  -8   1  10      246.55      243.32     57.28 o 
  -7   1  10     3295.20     3196.91    111.90 o 
  -6   1  10      453.60      411.81     36.08 o 
  -5   1  10     1003.95     1029.23     52.44 o 
  -4   1  10    33738.80    33548.19    721.94 o 
  -3   1  10      575.30      587.89     28.13 o 
  -2   1  10     1882.76     1805.55     44.90 o 
  -1   1  10    10382.18    10447.24    195.07 o 
   0   1  10       66.38       91.19     18.65 o 
   1   1  10     8244.77     8803.04    177.86 o 
   2   1  10      374.12      419.12     14.56 o 
   3   1  10       31.59       63.12     11.50 o 
   4   1  10     1502.00     1438.65     70.98 o 
   5   1  10      854.84      896.73     29.74 o 
   6   1  10     3278.82     3080.54    104.07 o 
   7   1  10      151.18      162.03     51.86 o 
   8   1  10     2489.82     2459.69     87.71 o 
   9   1  10     4877.88     5243.08    235.22 o 
  10   1  10     1048.89     1047.34     67.70 o 
  11   1  10       77.03      191.15     55.50 o 
  12   1  10      226.52      159.03     72.98 o 
 -10   2  10     1539.24     1446.89    277.94 o 
  -9   2  10       23.63       75.29     52.49 o 
  -8   2  10      411.93      411.18     58.12 o 
  -7   2  10     5410.97     5295.20    248.84 o 
  -6   2  10       13.23      -14.35     38.37 o 
  -5   2  10      223.31      259.95     35.49 o 
  -4   2  10       18.03      -12.35     23.28 o 
  -3   2  10     1160.91     1135.25     42.23 o 
  -2   2  10     7988.35     7745.42    155.65 o 
  -1   2  10       37.62       48.08     12.85 o 
   0   2  10    16230.95    16393.68    319.37 o 
   1   2  10     1630.64     1695.39     45.12 o 
   2   2  10     2283.79     2402.82     44.93 o 
   3   2  10    12446.35    12416.81    208.16 o 
   4   2  10     8725.38     8554.74    142.45 o 
   5   2  10      562.08      559.16     24.19 o 
   6   2  10     1646.46     1613.89     63.35 o 
   7   2  10     3218.84     3192.88     85.15 o 
   8   2  10       42.30        7.25     21.00 o 
   9   2  10      215.95      174.07     73.09 o 
  10   2  10      343.97      381.19     54.80 o 
  11   2  10       29.55      -57.91     57.91 o 
  12   2  10        2.81      -89.58     89.58 o 
  -9   3  10     1538.72     1376.90     84.38 o 
  -8   3  10      653.09      735.82     66.91 o 
  -7   3  10       46.99       76.83     77.43 o 
  -6   3  10     6770.67     6438.09    193.81 o 
  -5   3  10       27.75       42.65     35.31 o 
  -4   3  10      119.40      114.87     27.51 o 
  -3   3  10     5549.28     5393.99    138.40 o 
  -2   3  10    11449.19    10889.73    267.11 o 
  -1   3  10     1223.66     1193.28     49.86 o 
   0   3  10       45.22       40.36     10.44 o 
   1   3  10     7062.80     7092.12    118.56 o 
   2   3  10     2828.17     2936.52     51.44 o 
   3   3  10     1519.11     1632.14     30.45 o 
   4   3  10     3991.74     3984.64    136.80 o 
   5   3  10      197.14      168.54     55.38 o 
   6   3  10       22.99       -9.43     26.87 o 
   7   3  10     2364.93     2429.99     66.40 o 
   8   3  10     2189.47     2135.46     77.86 o 
   9   3  10     1343.21     1285.81     75.93 o 
  10   3  10         .57      -43.29     43.29 o 
  11   3  10      241.30      154.64     80.13 o 
  12   3  10      137.56      104.27     60.82 o 
  -9   4  10      720.64      904.94     85.09 o 
  -8   4  10      607.83      807.11     74.18 o 
  -7   4  10      599.39      548.91    118.38 o 
  -6   4  10      917.16      809.10    224.20 o 
  -5   4  10     1518.57     1493.28     67.93 o 
  -4   4  10     5626.90     5647.29    136.38 o 
  -3   4  10       90.56      115.13     22.56 o 
  -2   4  10      355.46      322.14     20.50 o 
  -1   4  10      205.36      207.21     16.41 o 
   0   4  10       50.43       29.99     19.55 o 
   1   4  10     4167.31     4076.60    124.01 o 
   2   4  10    14500.02    14439.78    268.32 o 
   3   4  10     4330.20     4439.73     73.00 o 
   4   4  10      844.40      891.06     27.50 o 
   5   4  10     5429.76     5684.42    141.61 o 
   6   4  10      205.48      202.98     15.25 o 
   7   4  10     1176.73     1195.99    117.56 o 
   8   4  10       12.89       33.59     42.00 o 
   9   4  10      420.04      425.01     73.80 o 
  10   4  10      247.88      208.00     86.70 o 
  11   4  10       22.50      118.54     65.63 o 
  12   4  10        3.02      145.48    109.81 o 
  -9   5  10       31.46       93.48    105.83 o 
  -8   5  10      236.72      278.74     63.87 o 
  -7   5  10       42.65       84.07     59.01 o 
  -6   5  10        1.91        -.25     45.19 o 
  -5   5  10      239.37      235.43     43.04 o 
  -4   5  10    12991.11    12631.72    741.71 o 
  -3   5  10       56.32      119.97     20.67 o 
  -2   5  10      742.94      756.03     52.21 o 
  -1   5  10     8900.94     8742.91    240.15 o 
   0   5  10      885.83      929.06     36.47 o 
   1   5  10      285.37      324.91     23.08 o 
   2   5  10      201.83      206.46     20.60 o 
   3   5  10      737.88      753.78     23.06 o 
   4   5  10     3039.27     3041.46     56.74 o 
   5   5  10       37.79       64.83     37.66 o 
   6   5  10      242.86      247.63     22.75 o 
   7   5  10     2771.14     2798.71     90.34 o 
   8   5  10      928.47      904.51     46.79 o 
   9   5  10      749.24      643.52     47.99 o 
  10   5  10      299.08      255.53     56.89 o 
  11   5  10       50.93      138.51     69.50 o 
  12   5  10       27.98      -48.29     65.67 o 
  -8   6  10       42.86      -45.80     98.55 o 
  -7   6  10     2666.27     2547.86    166.19 o 
  -6   6  10      335.56      274.15     55.02 o 
  -5   6  10      394.20      402.47    133.40 o 
  -4   6  10      207.20      221.30     56.43 o 
  -3   6  10       51.16       60.62     17.96 o 
  -2   6  10     9220.92     9258.92    232.29 o 
  -1   6  10      112.46       59.14     25.75 o 
   0   6  10     5956.97     6026.69    156.99 o 
   1   6  10    14145.03    14519.03    300.55 o 
   2   6  10      328.74      326.30     32.15 o 
   3   6  10     1272.15     1236.21     37.43 o 
   4   6  10      531.22      511.25     19.71 o 
   5   6  10     3241.36     3349.99    158.15 o 
   6   6  10      597.92      575.90     33.83 o 
   7   6  10       90.92       93.32     38.73 o 
   8   6  10     1739.33     1738.08     72.43 o 
   9   6  10       18.64      -20.40    104.18 o 
  10   6  10      332.02      332.61     65.04 o 
  11   6  10     1536.42     1348.27    174.34 o 
  12   6  10        1.66      110.39     73.44 o 
  -7   7  10        1.08      -65.26     65.26 o 
  -6   7  10     2558.65     2471.67    149.32 o 
  -5   7  10     4007.91     3870.42    178.10 o 
  -4   7  10        1.45        8.26     44.30 o 
  -3   7  10     2528.66     2304.12     87.99 o 
  -2   7  10      530.99      554.08     58.54 o 
  -1   7  10     2425.99     2495.43    133.75 o 
   0   7  10        6.23       23.65     28.21 o 
   1   7  10      568.60      465.90     38.36 o 
   2   7  10    12131.75    12024.45    285.13 o 
   3   7  10      279.42      285.50     21.70 o 
   4   7  10      898.85      927.67     63.94 o 
   5   7  10     6037.45     6034.93    132.71 o 
   6   7  10       16.01       26.64     28.69 o 
   7   7  10      754.41      767.45     50.81 o 
   8   7  10     1370.90     1336.01     66.02 o 
   9   7  10      280.11      281.66     38.36 o 
  10   7  10      216.96      314.42     84.24 o 
  11   7  10       12.95      -47.74     96.32 o 
  -7   8  10        6.91      -46.32     90.37 o 
  -6   8  10      570.38      452.87    122.60 o 
  -5   8  10       19.71       74.99     65.58 o 
  -4   8  10     7532.15     7665.72    261.16 o 
  -3   8  10      438.83      445.37     46.08 o 
  -2   8  10       43.43       73.93     39.52 o 
  -1   8  10    20228.13    20034.79    610.31 o 
   0   8  10       71.02       58.94     38.45 o 
   1   8  10     1893.58     1864.11     66.29 o 
   2   8  10     1825.84     1824.39     41.31 o 
   3   8  10      194.35      217.71     28.63 o 
   4   8  10      795.72      796.29     39.99 o 
   5   8  10       64.99       38.41     26.46 o 
   6   8  10      707.88      756.57    113.45 o 
   7   8  10      517.90      532.91     49.28 o 
   8   8  10      717.99      769.51    120.02 o 
   9   8  10     2105.13     2242.10    113.72 o 
  10   8  10      589.07      593.47     78.64 o 
  11   8  10      151.08      121.27     78.32 o 
  -6   9  10         .65      -56.17    155.10 o 
  -5   9  10       78.60       54.73     91.39 o 
  -4   9  10     1384.03     1356.43     80.56 o 
  -3   9  10       46.45       55.05     45.00 o 
  -2   9  10       94.70      166.53     36.34 o 
  -1   9  10      399.20      327.24    138.91 o 
   0   9  10     6032.53     5982.87    171.28 o 
   1   9  10     1549.88     1608.21     62.89 o 
   2   9  10     1108.46     1067.81     60.76 o 
   3   9  10     7828.14     7860.06    239.46 o 
   4   9  10      437.78      379.20     33.86 o 
   5   9  10     2044.70     2003.93    153.34 o 
   6   9  10     1774.14     1844.06     83.72 o 
   7   9  10      911.54      900.73     79.19 o 
   8   9  10      115.89      159.55     51.19 o 
   9   9  10      838.39      803.48    150.29 o 
  10   9  10        2.03      -11.73    134.22 o 
  -5  10  10      390.71      293.14     74.91 o 
  -4  10  10      392.21      377.53     66.27 o 
  -3  10  10     5457.64     5393.49    318.18 o 
  -2  10  10       40.69       22.72    134.80 o 
  -1  10  10      337.74      366.65    101.25 o 
   0  10  10      181.00      267.33     64.76 o 
   1  10  10      690.99      766.62     53.91 o 
   2  10  10     1763.38     1758.05    169.53 o 
   3  10  10      488.61      454.82     59.95 o 
   4  10  10       59.20       59.92     42.07 o 
   5  10  10      510.50      554.11     90.22 o 
   6  10  10       89.19      126.24     61.01 o 
   7  10  10     1549.82     1723.23    104.65 o 
   8  10  10        3.32      112.63     84.24 o 
   9  10  10       76.89       46.69    109.81 o 
  -3  11  10      337.14       63.92     88.77 o 
  -2  11  10      149.60       96.59     67.71 o 
  -1  11  10     2522.33     2347.77    135.93 o 
   0  11  10      196.04      167.43     50.26 o 
   1  11  10     3247.04     3213.76    174.58 o 
   2  11  10       12.25       84.37     49.21 o 
   3  11  10        1.78      -39.76     39.76 o 
   4  11  10      727.18      688.25     57.86 o 
   5  11  10       93.81      123.88     85.65 o 
   6  11  10       57.36      -54.20     98.55 o 
   7  11  10         .82       89.17     63.12 o 
   8  11  10      174.22      -18.54     98.08 o 
  -1  12  10     1097.23      794.74    152.99 o 
   0  12  10       69.77      -63.12    119.20 o 
   1  12  10       11.87       12.90     65.72 o 
   2  12  10       22.59       -6.13     43.97 o 
   3  12  10      718.12      687.63     78.21 o 
   4  12  10      462.05      499.09     80.49 o 
   5  12  10      679.10      659.85     82.52 o 
   6  12  10       15.61       -7.04     80.01 o 
  -4  -9  11       77.10       36.07     61.30 o 
  -3  -9  11       65.91      207.62    118.61 o 
  -2  -9  11       68.50        -.86     78.08 o 
  -1  -9  11      354.88      422.35     79.96 o 
   0  -9  11      524.83      664.28    156.86 o 
   1  -9  11      297.92      192.21    126.59 o 
   2  -9  11       57.11      206.96     86.35 o 
   3  -9  11     1784.77     1977.36    236.99 o 
   4  -9  11       72.87      -18.54    102.77 o 
  -6  -8  11       75.87       18.12     39.77 o 
  -5  -8  11      332.44      408.42     71.33 o 
  -4  -8  11      173.73      191.24     54.32 o 
  -3  -8  11     1244.91     1177.01    230.07 o 
  -2  -8  11       43.94       75.65     73.44 o 
  -1  -8  11      337.91      238.49     62.79 o 
   0  -8  11     1357.89     1540.85    184.55 o 
   1  -8  11        2.79       21.12     48.28 o 
   2  -8  11     1119.74     1468.18    114.98 o 
   3  -8  11      298.64      355.02    114.98 o 
   4  -8  11     1726.31     1759.84    178.80 o 
   5  -8  11        2.45      112.63     84.24 o 
  -7  -7  11       15.75     -102.87    134.69 o 
  -6  -7  11      593.25      622.46    120.26 o 
  -5  -7  11       34.37        5.87     22.51 o 
  -4  -7  11     1650.61     1816.93     77.35 o 
  -3  -7  11      164.41      118.65     66.81 o 
  -2  -7  11      614.40      634.85     75.67 o 
  -1  -7  11     1144.45     1060.83     70.98 o 
   0  -7  11      988.70      953.92    131.87 o 
   1  -7  11     4971.16     4810.50    198.16 o 
   2  -7  11       83.29         .00     23.46 o 
   3  -7  11      179.09       13.84     62.88 o 
   4  -7  11     2314.03     2309.14    167.54 o 
   5  -7  11        5.92      -49.28     89.17 o 
   6  -7  11       35.00       89.17     73.21 o 
  -8  -6  11        8.82      -68.39     68.39 o 
  -7  -6  11     1807.63     1815.53    182.44 o 
  -6  -6  11       47.22       63.86     43.45 o 
  -5  -6  11     3277.31     3015.20    105.25 o 
  -4  -6  11        6.97       -2.32     57.49 o 
  -3  -6  11     2218.93     2277.06    120.44 o 
  -2  -6  11     3391.04     3437.20    336.13 o 
  -1  -6  11       15.25      -20.87     38.16 o 
   0  -6  11      383.41      459.32     60.23 o 
   1  -6  11        1.07      -29.23     45.18 o 
   2  -6  11       12.32      -77.20     77.20 o 
   3  -6  11      274.54      171.06     58.19 o 
   4  -6  11      248.72      213.05     40.94 o 
   5  -6  11      810.93      878.18     67.69 o 
   6  -6  11      621.72      600.90     56.27 o 
   7  -6  11       39.47       46.69     60.77 o 
   8  -6  11     1584.95     1431.34    153.93 o 
  -8  -5  11      501.66      485.56     54.74 o 
  -7  -5  11       47.31      103.07     49.28 o 
  -6  -5  11     4164.02     4509.63    291.43 o 
  -5  -5  11      228.51      222.81     46.93 o 
  -4  -5  11      391.16      476.47     88.11 o 
  -3  -5  11       27.82      180.08     52.87 o 
  -2  -5  11      252.93      251.83     39.53 o 
  -1  -5  11       47.06       -8.68    109.11 o 
   0  -5  11        2.11       52.40     35.89 o 
   1  -5  11         .59        -.93     43.29 o 
   2  -5  11      615.21      617.07     59.25 o 
   3  -5  11     1238.39     1194.60     51.96 o 
   4  -5  11      119.85      109.25     35.08 o 
   5  -5  11      285.56      232.77     56.08 o 
   6  -5  11     1302.31     1383.94    115.45 o 
   8  -5  11      118.91      131.87     67.81 o 
   9  -5  11      137.72       44.58    105.59 o 
  -9  -4  11     1154.75     1242.96     97.68 o 
  -8  -4  11       10.77       66.98     73.09 o 
  -7  -4  11      768.34      890.53     61.18 o 
  -6  -4  11      164.55      131.72     86.70 o 
  -5  -4  11      241.72      284.35     60.66 o 
  -4  -4  11         .17      -34.00     76.03 o 
  -3  -4  11       44.47       67.83     41.95 o 
  -2  -4  11       59.08       65.92     49.51 o 
  -1  -4  11       15.80       -9.10     37.39 o 
   0  -4  11     1754.22     1790.59     65.14 o 
   1  -4  11    11847.61    11865.14    267.85 o 
   2  -4  11       94.22       90.41     16.02 o 
   3  -4  11       97.82      104.80     37.90 o 
   4  -4  11      119.54      160.99     23.84 o 
   5  -4  11      283.41      358.77     47.63 o 
   6  -4  11     1069.13     1117.15     97.14 o 
   7  -4  11     1183.75     1471.93    100.43 o 
  -9  -3  11       25.60       -4.69     91.98 o 
  -8  -3  11      776.29      878.37     68.26 o 
  -7  -3  11      529.44      450.05     44.25 o 
  -6  -3  11        1.35       42.09     25.76 o 
  -5  -3  11       67.03       63.67     27.08 o 
  -4  -3  11      132.26       64.59     26.98 o 
  -3  -3  11       21.13       35.61     26.98 o 
  -2  -3  11     1024.24     1118.32     83.89 o 
  -1  -3  11      365.95      345.68     43.53 o 
   0  -3  11      123.21      145.23     36.02 o 
   1  -3  11     3597.76     3640.66     84.93 o 
   2  -3  11     1051.99     1043.54     35.06 o 
   3  -3  11      161.88      154.50     19.41 o 
   4  -3  11      372.36      371.45     28.28 o 
   5  -3  11      299.96      305.83     27.24 o 
   6  -3  11     1708.80     1750.97     73.56 o 
  11  -3  11       49.74      191.94    131.64 o 
  -9  -2  11      134.55       89.17    117.09 o 
  -8  -2  11      141.06       43.02     53.51 o 
  -7  -2  11       46.46       20.89     81.07 o 
  -6  -2  11     2140.93     2107.59     81.10 o 
  -5  -2  11        5.62      -21.10     21.10 o 
  -4  -2  11        3.70      -22.34     22.34 o 
  -3  -2  11      493.05      493.33     26.37 o 
  -2  -2  11      205.61      210.12     21.79 o 
  -1  -2  11      161.63      144.49     29.68 o 
   0  -2  11      525.88      488.39     23.80 o 
   1  -2  11     1551.11     1555.56     44.12 o 
   2  -2  11     2698.19     2723.71     83.18 o 
   3  -2  11     9359.71     9082.17    222.68 o 
   4  -2  11      200.75      188.78     24.64 o 
   5  -2  11      715.89      732.59     35.73 o 
   6  -2  11     8274.70     8461.78    320.76 o 
   7  -2  11      261.28      267.96     33.32 o 
   8  -2  11      328.32      333.02     91.98 o 
   9  -2  11       97.44       34.96     75.09 o 
  10  -2  11      183.15      145.48    114.51 o 
  11  -2  11      538.27      442.07    107.94 o 
  -9  -1  11      667.51      649.33     75.54 o 
  -8  -1  11       13.90       70.05    103.36 o 
  -7  -1  11      414.23      515.38     63.24 o 
  -6  -1  11      339.66      300.44     43.46 o 
  -5  -1  11      153.58      150.73     56.43 o 
  -4  -1  11       11.46       29.19     24.32 o 
  -3  -1  11     3826.91     3694.81     81.08 o 
  -2  -1  11       44.40       64.13     17.20 o 
  -1  -1  11       32.75       55.02     16.76 o 
   0  -1  11     8551.74     8556.54    161.52 o 
   1  -1  11      141.28      113.53     17.87 o 
   2  -1  11     1150.20     1180.95     50.45 o 
   3  -1  11       76.32       49.97     15.04 o 
   4  -1  11     5700.05     5710.33    160.97 o 
   5  -1  11        1.75      -21.35     21.35 o 
   6  -1  11     1254.51     1186.13     53.50 o 
   7  -1  11     3325.66     3267.39    121.36 o 
   8  -1  11     1431.24     1288.21     73.58 o 
   9  -1  11      203.10      169.77     42.13 o 
  10  -1  11      447.38      238.87    112.16 o 
  11  -1  11      316.47      173.64    100.90 o 
  12  -1  11      319.81      309.26    129.52 o 
  -9   0  11      112.29      179.50     69.47 o 
  -8   0  11      197.44      148.23     61.13 o 
  -7   0  11        1.48       34.96     58.43 o 
  -6   0  11      796.10      789.58     48.10 o 
  -5   0  11        1.59      -53.03     53.03 o 
  -4   0  11     1030.57     1004.06     50.80 o 
  -3   0  11      858.53      874.84     36.50 o 
  -2   0  11      355.75      387.12     36.60 o 
  -1   0  11     3080.02     3107.49     76.90 o 
   0   0  11      667.39      665.53     27.02 o 
   1   0  11    32567.95    35124.53    681.78 o 
   2   0  11      273.63      258.58     23.46 o 
   3   0  11     1205.91     1166.19     29.80 o 
   4   0  11     8845.16     8821.96    172.93 o 
   5   0  11      730.22      847.54     45.05 o 
   6   0  11      135.73      146.60     44.82 o 
   7   0  11      373.75      353.05     66.29 o 
   8   0  11       95.99       71.56     43.26 o 
   9   0  11     2093.90     2102.22     97.38 o 
  10   0  11        5.32      -21.16     58.53 o 
  11   0  11        5.69      176.22     93.86 o 
  12   0  11       20.70       63.12    159.32 o 
  -9   1  11       22.87      -41.99     94.91 o 
  -8   1  11      213.76      166.55     78.37 o 
  -7   1  11     2508.06     2628.44    273.01 o 
  -6   1  11      181.19      160.65     38.19 o 
  -5   1  11      905.42      851.81     45.83 o 
  -4   1  11     2338.34     2312.45     69.44 o 
  -3   1  11     1802.87     1686.03     62.18 o 
  -2   1  11    15137.55    14972.47    315.57 o 
  -1   1  11      372.00      339.68     28.86 o 
   0   1  11     7002.43     7791.49    170.32 o 
   1   1  11        6.69       15.61     13.96 o 
   2   1  11       17.32        3.63     15.25 o 
   3   1  11      423.08      489.94     19.24 o 
   4   1  11      562.12      588.96     23.46 o 
   5   1  11     1328.23     1347.21     41.05 o 
   6   1  11     3003.30     2909.96     87.76 o 
   7   1  11      789.54      808.97     54.67 o 
   8   1  11     1689.14     1733.45     82.71 o 
   9   1  11      250.72      216.26     55.25 o 
  10   1  11      363.72      471.78     66.73 o 
  11   1  11     2411.93     2235.69    148.50 o 
  12   1  11      112.76      225.49    145.48 o 
  -9   2  11        9.59       12.23     88.81 o 
  -8   2  11     1712.28     1802.03    281.93 o 
  -7   2  11        1.30       44.27     91.51 o 
  -6   2  11      899.52      832.30     51.56 o 
  -5   2  11      945.92      912.75     44.93 o 
  -4   2  11      191.28      207.74     33.20 o 
  -3   2  11        7.51        2.35     33.08 o 
  -2   2  11      190.08      191.12     22.29 o 
  -1   2  11     1916.84     1797.00     47.78 o 
   0   2  11     3931.39     3766.39    104.30 o 
   1   2  11      481.06      504.54     25.09 o 
   2   2  11     2294.77     2366.54     45.22 o 
   3   2  11     1158.60     1186.79     59.01 o 
   4   2  11     2364.42     2416.67     67.11 o 
   5   2  11       78.16       92.35     43.53 o 
   6   2  11     1777.49     1704.88    129.52 o 
   7   2  11     1153.54     1185.56     40.08 o 
   8   2  11       12.37       -5.37     33.91 o 
   9   2  11      218.06      242.99     57.13 o 
  10   2  11     1473.25     1513.71     86.27 o 
  11   2  11      437.92      562.35     96.17 o 
  12   2  11      748.67      855.76    105.06 o 
  -9   3  11      970.96      919.85     88.05 o 
  -8   3  11       19.09      -54.51     73.83 o 
  -7   3  11      910.45      885.73     80.60 o 
  -6   3  11       96.20       77.79     34.66 o 
  -5   3  11         .88       65.28     62.30 o 
  -4   3  11       54.84       89.19     30.39 o 
  -3   3  11       76.71       80.45     19.79 o 
  -2   3  11       12.21       37.63     17.30 o 
  -1   3  11      122.87      134.73     21.12 o 
   0   3  11      845.14      822.05     38.48 o 
   1   3  11     6122.79     6018.30    115.29 o 
   2   3  11         .07       23.62     31.56 o 
   3   3  11       78.91       84.97     20.77 o 
   4   3  11      743.84      735.45     43.88 o 
   5   3  11      718.34      685.73     26.67 o 
   6   3  11     1446.74     1551.74     47.87 o 
   7   3  11      387.34      385.05     24.02 o 
   8   3  11      573.66      577.22     40.71 o 
   9   3  11       96.67      119.49    106.65 o 
  10   3  11      178.89      187.95     67.41 o 
  11   3  11       45.59      -67.67     75.91 o 
  12   3  11       19.26       15.73     61.36 o 
  -9   4  11       95.44       12.04     60.66 o 
  -8   4  11      527.25      567.12    132.69 o 
  -7   4  11     1307.27     1147.06     73.17 o 
  -6   4  11       78.03      106.75     69.34 o 
  -5   4  11      564.74      479.82    102.54 o 
  -4   4  11       99.13       94.71     25.54 o 
  -3   4  11       15.60       -2.42     31.56 o 
  -2   4  11     2301.23     2215.32    104.07 o 
  -1   4  11      938.59      949.67     58.90 o 
   0   4  11         .05       32.71     39.66 o 
   1   4  11     1828.94     1792.73    115.91 o 
   2   4  11      923.27      956.77     26.19 o 
   3   4  11      624.54      604.70     20.18 o 
   4   4  11        1.76       18.87     17.60 o 
   5   4  11      268.81      268.50     16.07 o 
   6   4  11      108.10      103.94     11.06 o 
   7   4  11      822.35      795.62     25.02 o 
   8   4  11     1531.06     1539.50     80.60 o 
   9   4  11     3737.77     3571.64    144.57 o 
  10   4  11     1002.15     1099.58    200.74 o 
  11   4  11      714.21      803.94     82.31 o 
  12   4  11     1052.54     1393.07    133.97 o 
  -8   5  11      287.10      213.93     78.31 o 
  -7   5  11         .20       50.15     79.78 o 
  -6   5  11      834.59      809.29     57.74 o 
  -5   5  11     1073.97      869.65     51.14 o 
  -4   5  11       17.71       10.71     19.14 o 
  -3   5  11     1776.88     1677.20     97.96 o 
  -2   5  11        8.63       24.37     17.15 o 
  -1   5  11      256.38      214.84     40.12 o 
   0   5  11     4032.37     4063.80     94.85 o 
   1   5  11     3157.96     3072.61     99.14 o 
   2   5  11     1679.32     1550.23     98.67 o 
   3   5  11      598.25      613.99     18.67 o 
   4   5  11     2340.33     2304.45     45.96 o 
   5   5  11      430.03      426.11     35.90 o 
   6   5  11     8084.61     8437.44    456.03 o 
   7   5  11       68.31      116.10     47.98 o 
   8   5  11      465.33      521.09     37.64 o 
   9   5  11      828.14      852.64     59.29 o 
  10   5  11      251.76      350.91     68.49 o 
  11   5  11      593.84      545.92     95.97 o 
  12   5  11      276.33      181.74     76.76 o 
  -8   6  11       38.67      105.88    138.44 o 
  -7   6  11      256.41      289.52    115.56 o 
  -6   6  11      454.87      444.80    203.09 o 
  -5   6  11      172.20      169.75     40.45 o 
  -4   6  11       94.14      107.61     23.59 o 
  -3   6  11       53.25       55.57     23.32 o 
  -2   6  11      272.91      283.38     44.63 o 
  -1   6  11     1172.54     1129.10     51.13 o 
   0   6  11     3840.81     3789.21    274.18 o 
   1   6  11      185.66      194.79     25.78 o 
   2   6  11      373.65      328.92     23.44 o 
   3   6  11     1629.57     1629.23     54.91 o 
   4   6  11      332.54      308.88     19.36 o 
   5   6  11      894.52      897.94     40.92 o 
   6   6  11     3450.50     3564.54     94.15 o 
   7   6  11       39.90       15.41     27.68 o 
   8   6  11      281.43      302.38     70.75 o 
   9   6  11      307.20      286.76     96.09 o 
  10   6  11      367.76      431.84     66.02 o 
  11   6  11      206.46      171.06     96.20 o 
  12   6  11      163.10      173.07     80.54 o 
  -7   7  11       67.80      145.48     68.82 o 
  -6   7  11      202.98      169.80    182.20 o 
  -5   7  11      198.56      206.27     65.45 o 
  -4   7  11      972.07      901.29     69.79 o 
  -3   7  11      808.87      850.93     48.12 o 
  -2   7  11       78.05       94.27     28.56 o 
  -1   7  11      793.59      760.97     75.44 o 
   0   7  11       15.88       27.61     28.69 o 
   1   7  11     3312.99     3193.86     94.19 o 
   2   7  11       23.20       38.74     32.85 o 
   3   7  11      404.85      382.21     18.18 o 
   4   7  11     3943.21     3929.23     85.55 o 
   5   7  11     1167.20     1119.24     77.67 o 
   6   7  11      401.85      362.48     34.33 o 
   7   7  11     1117.60     1012.73     52.26 o 
   8   7  11       56.23       40.08     59.83 o 
   9   7  11      865.61      877.56     54.60 o 
  10   7  11      210.64      295.78    126.83 o 
  11   7  11        2.41       28.01     96.89 o 
  -6   8  11      353.22      327.73    151.11 o 
  -5   8  11      148.24      183.02     43.86 o 
  -4   8  11      120.76      188.36     45.75 o 
  -3   8  11       44.29        2.33     66.64 o 
  -2   8  11     1072.53     1028.84     77.08 o 
  -1   8  11      506.02      459.31     36.07 o 
   0   8  11      307.99      285.27     43.29 o 
   1   8  11      775.49      798.58     43.51 o 
   2   8  11       33.83       57.82     30.14 o 
   3   8  11      989.36      940.99     35.90 o 
   4   8  11      482.98      492.63     47.52 o 
   5   8  11      451.94      347.34     37.43 o 
   6   8  11     3173.92     3371.71    116.52 o 
   7   8  11        1.33       50.66     32.53 o 
   8   8  11      403.69      401.57     49.24 o 
   9   8  11     2630.93     2704.61    376.02 o 
  10   8  11       74.39      203.26     79.91 o 
  11   8  11      353.47      372.01     87.69 o 
  -5   9  11       35.47       70.71     70.17 o 
  -4   9  11      112.10       69.76    105.47 o 
  -3   9  11       10.38       33.32     72.74 o 
  -2   9  11      587.41      582.26     46.57 o 
  -1   9  11       58.47       20.78     36.70 o 
   0   9  11      358.32      347.06     64.53 o 
   1   9  11      208.95      201.34     38.31 o 
   2   9  11      250.93      266.43     93.51 o 
   3   9  11     2338.73     2161.27    142.66 o 
   4   9  11      130.26       58.69     36.92 o 
   5   9  11       59.54       61.11    145.25 o 
   6   9  11        3.04       32.62     53.73 o 
   7   9  11      490.86      548.52     78.96 o 
   8   9  11      244.23      194.10     70.44 o 
   9   9  11      152.65      218.22     87.29 o 
  -4  10  11      171.50       96.44     62.89 o 
  -3  10  11     1064.63     1140.60    103.71 o 
  -2  10  11       69.19       48.76     52.56 o 
  -1  10  11      841.98      815.44     52.68 o 
   0  10  11       66.53      122.24     64.64 o 
   1  10  11     1295.45     1222.40    133.40 o 
   2  10  11        1.91        -.30     46.46 o 
   3  10  11         .05       -7.42     47.98 o 
   4  10  11     2189.82     2208.32    119.55 o 
   5  10  11      344.18      331.02     84.24 o 
   6  10  11     1279.83     1341.00    106.53 o 
   7  10  11     1360.10     1612.48    116.62 o 
   8  10  11        4.05      -63.12     65.47 o 
   9  10  11      331.24      450.05     86.35 o 
  -3  11  11      230.29      300.39     89.75 o 
  -2  11  11     1268.64     1236.00     88.16 o 
  -1  11  11      330.52      323.53     75.49 o 
   0  11  11       12.40      -66.87     66.87 o 
   1  11  11      187.39      138.51     57.76 o 
   2  11  11      114.22      107.88     46.27 o 
   3  11  11      347.61      428.57     63.06 o 
   4  11  11      238.70      191.59     64.03 o 
   5  11  11        8.48      -27.82     50.73 o 
   6  11  11        5.29      -42.24     65.47 o 
   7  11  11      436.34      347.74    101.13 o 
  -1  12  11      229.17      263.44    126.47 o 
   0  12  11      244.08      -16.66    120.14 o 
   1  12  11      942.74     1056.37    107.00 o 
   2  12  11      798.25      692.29     74.38 o 
   3  12  11       86.03       18.65    107.47 o 
   4  12  11      742.16      935.64    113.98 o 
   5  12  11      728.93      794.74    102.63 o 
   6  12  11        6.75       84.71     77.67 o 
  -3  -9  12       58.77      -53.12     78.69 o 
  -2  -9  12       53.03      -88.33     88.33 o 
  -1  -9  12      297.37      343.42     96.85 o 
   0  -9  12      859.90      793.19    100.46 o 
   1  -9  12      487.40      614.30     88.39 o 
   2  -9  12      664.69      690.01    111.57 o 
   3  -9  12      296.19      300.82    172.93 o 
  -5  -8  12       80.04       88.63     99.61 o 
  -4  -8  12     1721.37     1943.43    117.59 o 
  -3  -8  12       23.49       17.77    146.65 o 
  -2  -8  12      395.44      493.00    103.69 o 
  -1  -8  12      145.39      227.07     65.44 o 
   0  -8  12      284.80      335.92     89.80 o 
   1  -8  12     3057.77     3311.45    177.57 o 
   2  -8  12      116.25      155.71     81.28 o 
   3  -8  12      547.24      816.80    132.81 o 
   4  -8  12     3804.55     3965.50    274.53 o 
   5  -8  12      753.04      958.06    156.04 o 
  -6  -7  12      419.68      457.74    111.34 o 
  -5  -7  12     2236.28     2179.91    191.47 o 
  -4  -7  12      439.15      516.50     64.46 o 
  -3  -7  12      750.40      794.15     90.69 o 
  -2  -7  12     7588.88     7287.04    295.26 o 
  -1  -7  12       53.11      165.76    135.74 o 
   0  -7  12      657.88      594.89     68.25 o 
   1  -7  12     1100.64     1059.68    185.96 o 
   2  -7  12      381.75      346.72     59.17 o 
   3  -7  12     1883.28     1947.32    153.93 o 
   4  -7  12       37.90       60.77     68.05 o 
   5  -7  12      559.08      639.41     95.50 o 
   6  -7  12     3032.01     3081.60    274.30 o 
  -7  -6  12      263.55      233.73     61.00 o 
  -6  -6  12     1500.89     1459.63     83.61 o 
  -5  -6  12      841.34      878.88     72.51 o 
  -4  -6  12       69.04        1.76     22.27 o 
  -3  -6  12      506.99      611.88     69.92 o 
  -2  -6  12        6.53      -30.56     60.77 o 
  -1  -6  12     4626.47     4458.25    178.20 o 
   0  -6  12     6427.09     6411.51    232.58 o 
   1  -6  12      465.66      489.43     88.46 o 
   2  -6  12     4496.92     4456.24    158.27 o 
   3  -6  12     1975.41     1875.28    138.44 o 
   4  -6  12     4452.21     4737.96    286.74 o 
   5  -6  12      229.63       86.58     67.58 o 
   6  -6  12       13.12      -16.66     84.71 o 
   8  -6  12        3.16       54.20     75.56 o 
  -8  -5  12       97.58       70.93     92.92 o 
  -7  -5  12     1754.35     1738.68     91.07 o 
  -6  -5  12     1583.47     1566.91    127.76 o 
  -5  -5  12      366.39      416.29     64.29 o 
  -4  -5  12     5467.09     5464.74    177.12 o 
  -3  -5  12      882.23      877.26    143.72 o 
  -2  -5  12     2011.49     1926.55     90.06 o 
  -1  -5  12       14.32       58.20     76.03 o 
   0  -5  12      126.66      152.21     48.03 o 
   1  -5  12      478.29      500.37     78.49 o 
   2  -5  12        1.39       23.69     48.10 o 
   3  -5  12       21.65        -.63     22.03 o 
   4  -5  12    10244.08    10073.79    466.71 o 
   5  -5  12     1092.60     1199.51    120.84 o 
   6  -5  12      135.18      355.02     67.58 o 
   9  -5  12      529.75      558.69    107.70 o 
  -8  -4  12     1069.93     1274.59    127.88 o 
  -7  -4  12      378.16      484.86     67.53 o 
  -6  -4  12        5.26      -43.29     61.95 o 
  -5  -4  12     7584.24     7581.02    297.18 o 
  -4  -4  12      214.58      208.72     44.47 o 
  -3  -4  12     1401.98     1175.05     76.23 o 
  -2  -4  12    22762.70    22787.19    702.29 o 
  -1  -4  12      154.78      189.94     60.07 o 
   0  -4  12     4640.68     4695.48    140.75 o 
   1  -4  12     8436.61     8117.72    234.41 o 
   2  -4  12     5539.84     5567.63    138.47 o 
   3  -4  12      531.37      468.72     31.79 o 
   4  -4  12      315.04      332.79     31.44 o 
   5  -4  12     2734.18     2922.51    141.49 o 
   6  -4  12      146.82      166.13     56.08 o 
   7  -4  12      294.81      295.65     69.92 o 
  -9  -3  12      175.25       28.39     82.60 o 
  -8  -3  12     7398.80     8030.73    451.46 o 
  -7  -3  12       47.55      129.52     64.06 o 
  -6  -3  12       44.59       26.27     45.29 o 
  -5  -3  12     2589.28     2759.61    206.37 o 
  -4  -3  12     1428.89     1486.36     54.12 o 
  -3  -3  12     1197.44     1275.08    102.54 o 
  -2  -3  12       32.03       50.68     52.56 o 
  -1  -3  12     7812.82     7752.77    267.73 o 
   0  -3  12      145.23      140.24     15.37 o 
   1  -3  12      293.18      252.59     21.39 o 
   2  -3  12    15004.10    14738.45    398.10 o 
   3  -3  12       11.23       13.84     16.19 o 
   4  -3  12      610.53      537.27     45.87 o 
   5  -3  12     2761.40     2714.62     92.81 o 
   6  -3  12     1207.43     1271.95     54.83 o 
  -9  -2  12       87.71      -89.63     89.63 o 
  -8  -2  12        6.36      -42.24     79.78 o 
  -7  -2  12     4954.45     5106.25    190.63 o 
  -6  -2  12        3.10       -5.39     28.34 o 
  -5  -2  12        6.47      -25.00     25.00 o 
  -4  -2  12    19835.47    20199.84    440.99 o 
  -3  -2  12      362.17      349.99     27.20 o 
  -2  -2  12      460.24      463.13     29.08 o 
  -1  -2  12     2391.40     2242.96     94.09 o 
   0  -2  12      430.56      494.37     26.90 o 
   1  -2  12      921.72      931.84     35.40 o 
   2  -2  12      930.96      960.03     41.09 o 
   3  -2  12      385.34      486.80     45.64 o 
   4  -2  12     1561.77     1561.66     61.56 o 
   5  -2  12      118.92      122.70     29.73 o 
   6  -2  12      506.77      547.43     45.29 o 
   7  -2  12      111.04      143.13     39.42 o 
  10  -2  12      752.27      664.05    109.81 o 
  11  -2  12       70.05      249.43    157.68 o 
  -9  -1  12       28.49      112.61     57.99 o 
  -8  -1  12      135.92      200.57     68.76 o 
  -7  -1  12     2562.65     2531.61    108.26 o 
  -6  -1  12       61.79      119.37     69.69 o 
  -5  -1  12        8.80       35.62     34.82 o 
  -4  -1  12      693.53      682.04     44.31 o 
  -3  -1  12      125.85      200.43     45.29 o 
  -2  -1  12     2757.76     2714.29    105.71 o 
  -1  -1  12       14.88       -7.04     16.76 o 
   0  -1  12     3010.05     2913.06     83.77 o 
   1  -1  12      727.12      792.08     31.09 o 
   2  -1  12      521.91      545.41     37.90 o 
   3  -1  12     4100.42     3953.30    103.48 o 
   4  -1  12     7521.94     7210.65    172.70 o 
   5  -1  12        3.11       89.17     28.39 o 
   6  -1  12      236.24      249.43     35.20 o 
   7  -1  12      273.12      336.95     51.62 o 
   8  -1  12       19.57       74.46     39.58 o 
   9  -1  12      628.80      677.58     63.43 o 
  10  -1  12      115.11       49.28     84.47 o 
  11  -1  12        3.72        2.35    132.81 o 
  -9   0  12      866.12     1010.58     83.55 o 
  -8   0  12     1625.59     1662.47     98.37 o 
  -7   0  12       82.79      105.71     44.95 o 
  -6   0  12     3395.26     3427.90    225.14 o 
  -5   0  12      169.69      178.78     61.13 o 
  -4   0  12         .10       83.42     27.51 o 
  -3   0  12       23.68       19.30     28.04 o 
  -2   0  12     7149.01     6998.29    163.19 o 
  -1   0  12     1350.38     1362.77     46.25 o 
   0   0  12     8583.22     9618.32    237.10 o 
   1   0  12     2197.97     2280.23     63.21 o 
   2   0  12      749.27      639.41     31.91 o 
   3   0  12     2975.62     2901.39     62.65 o 
   4   0  12      976.92      867.48     34.26 o 
   5   0  12      456.18      452.16     28.86 o 
   6   0  12     5345.56     5322.39    144.36 o 
   7   0  12      578.59      524.01    111.57 o 
   8   0  12       94.34       79.70     61.01 o 
   9   0  12     1994.28     2043.37    187.13 o 
  10   0  12      390.51      441.03     61.36 o 
  11   0  12     2548.98     2455.56    191.94 o 
  12   0  12         .32       58.66    152.75 o 
  -9   1  12      127.04      134.60     76.94 o 
  -8   1  12     1010.93     1132.60     92.67 o 
  -7   1  12      662.37      625.41     63.71 o 
  -6   1  12      593.00      531.03     73.80 o 
  -5   1  12      588.78      519.67     42.24 o 
  -4   1  12     7274.88     7181.49    296.83 o 
  -3   1  12     1207.90     1024.20     43.62 o 
  -2   1  12       33.98       52.87     15.87 o 
  -1   1  12      394.58      436.27     56.08 o 
   0   1  12     7362.70     7425.99    179.34 o 
   1   1  12      589.70      598.36     29.02 o 
   2   1  12     3806.20     3739.79     83.25 o 
   3   1  12     7906.34     8013.37    147.36 o 
   4   1  12     2317.77     2285.91     60.30 o 
   5   1  12      658.58      656.54     34.73 o 
   6   1  12      376.25      462.80     61.36 o 
   7   1  12     9917.11    10237.04    312.08 o 
   8   1  12        2.42       56.65     36.41 o 
   9   1  12      512.38      537.19     57.84 o 
  10   1  12     5130.58     5248.75    226.86 o 
  11   1  12      253.23      203.50     93.62 o 
  12   1  12      438.21      661.70    194.29 o 
  -9   2  12      684.13      865.86     79.66 o 
  -8   2  12        6.31      -23.62     57.49 o 
  -7   2  12       30.05      -21.97     54.08 o 
  -6   2  12     2199.19     2119.57    146.89 o 
  -5   2  12       42.82       16.74     35.20 o 
  -4   2  12    12034.69    11869.42    294.05 o 
  -3   2  12     2711.06     2675.18     81.80 o 
  -2   2  12      832.81      848.47     39.71 o 
  -1   2  12     1816.40     1742.44     45.22 o 
   0   2  12       44.38       65.27     20.13 o 
   1   2  12     9722.59    10035.58    228.50 o 
   2   2  12       74.43       75.16     36.25 o 
   3   2  12      101.85       80.52     30.39 o 
   4   2  12    13227.14    13291.25    279.23 o 
   5   2  12        8.23        4.43     15.33 o 
   6   2  12       16.79      -10.52     38.60 o 
   7   2  12     4139.93     4134.65    111.34 o 
   8   2  12      919.02      980.70     64.38 o 
   9   2  12      760.85      731.03     59.18 o 
  10   2  12       51.65       57.88     42.34 o 
  11   2  12       62.32       70.16     86.82 o 
  12   2  12      113.09       56.30     96.20 o 
  -9   3  12       73.36       30.14    176.22 o 
  -8   3  12      540.20      647.95    110.99 o 
  -7   3  12     1019.10     1045.43     91.98 o 
  -6   3  12      116.46       20.81     38.16 o 
  -5   3  12     1715.72     1721.64     74.31 o 
  -4   3  12      438.51      436.70     36.43 o 
  -3   3  12        7.92       31.46     20.86 o 
  -2   3  12    21983.76    21752.80    476.95 o 
  -1   3  12      166.73      193.21     24.68 o 
   0   3  12      208.67      232.19     52.44 o 
   1   3  12    20185.23    20356.21    421.22 o 
   2   3  12     1880.62     1918.66     45.49 o 
   3   3  12      366.22      326.16     17.72 o 
   4   3  12     1117.99     1043.94     37.54 o 
   5   3  12     1754.42     1708.93     79.54 o 
   6   3  12     1275.42     1291.10     45.95 o 
   7   3  12       22.11       -8.24     21.53 o 
   8   3  12     1540.47     1642.95     60.30 o 
   9   3  12     1145.02     1107.14     76.36 o 
  10   3  12      203.11      238.12     62.73 o 
  11   3  12      561.93      466.70     91.51 o 
  12   3  12       29.93       33.01    112.75 o 
  -8   4  12     5731.83     5865.45    225.99 o 
  -7   4  12        1.44       22.07     57.49 o 
  -6   4  12     2166.53     1991.51     92.46 o 
  -5   4  12     8661.22     8318.71    270.46 o 
  -4   4  12      445.65      340.56     52.68 o 
  -3   4  12      185.10      141.45     58.54 o 
  -2   4  12      813.04      824.71     69.57 o 
  -1   4  12     9498.88     9639.88    242.02 o 
   0   4  12     2766.84     2852.09     60.60 o 
   1   4  12      481.51      482.64     13.94 o 
   2   4  12     7907.25     7880.76    141.64 o 
   3   4  12     3148.02     3142.31     78.96 o 
   4   4  12     1287.53     1344.01     44.47 o 
   5   4  12     4524.80     4511.88    116.71 o 
   6   4  12        1.40       -3.26     15.25 o 
   7   4  12     1875.61     1912.76    100.43 o 
   8   4  12        2.30       33.85     27.81 o 
   9   4  12       15.96       80.00     44.65 o 
  10   4  12     1289.87     1065.42    133.16 o 
  11   4  12      119.80      182.19    145.71 o 
  12   4  12      266.09      265.50     96.09 o 
  -8   5  12      373.33      411.27     96.79 o 
  -7   5  12     1262.26     1335.58    115.58 o 
  -6   5  12      609.48      502.02     58.35 o 
  -5   5  12         .22      -27.14     37.35 o 
  -4   5  12    16080.79    15985.85    446.34 o 
  -3   5  12     1850.41     1816.30     62.46 o 
  -2   5  12      722.09      698.35     36.88 o 
  -1   5  12     5266.76     4676.11    185.84 o 
   0   5  12     1178.57     1086.35     86.00 o 
   1   5  12     5696.54     5632.45    127.30 o 
   2   5  12      330.76      306.53     24.80 o 
   3   5  12       59.30       53.40     15.49 o 
   4   5  12     8351.97     8751.13    162.50 o 
   5   5  12       52.80       59.48     29.45 o 
   6   5  12      282.46      275.94     16.43 o 
   7   5  12      736.28      776.83    121.08 o 
   8   5  12       37.27       67.76     37.90 o 
   9   5  12     1486.95     1421.53     71.39 o 
  10   5  12      396.39      399.47     67.42 o 
  11   5  12         .80       -3.62    105.47 o 
  12   5  12        7.41        1.89     77.12 o 
  -7   6  12     5739.25     5972.03    306.94 o 
  -6   6  12       30.51      138.48    132.81 o 
  -5   6  12      703.38      641.23     69.89 o 
  -4   6  12      126.39      168.49     55.63 o 
  -3   6  12      432.99      469.13     37.66 o 
  -2   6  12     4859.26     4409.86    170.48 o 
  -1   6  12      201.13      225.77     31.33 o 
   0   6  12     2652.69     2405.42     83.25 o 
   1   6  12     6951.81     7096.61    176.59 o 
   2   6  12      463.32      401.61     26.19 o 
   3   6  12     2644.48     2552.47     70.35 o 
   4   6  12       54.85       71.47     14.66 o 
   5   6  12     1471.31     1378.99     38.88 o 
   6   6  12     4791.44     4559.83    148.06 o 
   7   6  12      226.43      170.33     34.84 o 
   8   6  12      472.79      479.40     42.23 o 
   9   6  12      171.15      231.72     47.77 o 
  10   6  12      417.22      461.42     69.13 o 
  11   6  12     1004.65     1265.83    183.61 o 
  12   6  12      218.30      -32.62    114.74 o 
  -7   7  12         .14       -1.46     83.06 o 
  -6   7  12     2198.63     2192.53    141.42 o 
  -5   7  12     2934.66     2925.55    150.05 o 
  -4   7  12       38.49       96.18     66.99 o 
  -3   7  12     1829.42     1716.85    100.33 o 
  -2   7  12      160.77      270.90     86.82 o 
  -1   7  12     1675.10     1536.30     62.92 o 
   0   7  12       19.40        5.62     29.66 o 
   1   7  12      980.43      940.07     49.83 o 
   2   7  12     2912.88     2888.83     83.18 o 
   3   7  12      174.26      205.75     51.27 o 
   4   7  12      397.37      424.38     59.01 o 
   5   7  12     1977.60     2020.08     77.18 o 
   6   7  12     3652.62     3601.49    102.07 o 
   7   7  12     1330.34     1357.48     76.14 o 
   8   7  12      154.84      218.18     45.15 o 
   9   7  12      774.79      976.39     65.47 o 
  10   7  12       19.86      -44.42     67.02 o 
  11   7  12         .82       82.18    141.14 o 
  -6   8  12       10.05      -11.31     57.64 o 
  -5   8  12       84.85      137.66     62.42 o 
  -4   8  12     4683.09     4826.16    296.47 o 
  -3   8  12         .25       -7.38     40.70 o 
  -2   8  12      317.96      298.92     53.85 o 
  -1   8  12     1412.51     1474.40     73.16 o 
   0   8  12      871.23      944.03    215.99 o 
   1   8  12     2503.27     2550.83     94.68 o 
   2   8  12       74.27       69.00     40.62 o 
   3   8  12     1354.38     1265.29     56.02 o 
   4   8  12      102.80      100.54     32.97 o 
   5   8  12       52.90      -19.49     28.16 o 
   6   8  12      111.77      124.54     37.94 o 
   7   8  12      146.93       96.32     32.82 o 
   8   8  12      116.32      157.74     41.05 o 
   9   8  12     1366.79     1440.89    206.37 o 
  10   8  12      536.35      615.07    101.95 o 
  11   8  12         .04       56.21    126.83 o 
  -5   9  12      771.06      813.17     74.76 o 
  -4   9  12        2.80       -8.22     40.26 o 
  -3   9  12      130.43      198.86     46.75 o 
  -2   9  12     1178.17     1121.33     61.41 o 
  -1   9  12        2.16       86.79     44.58 o 
   0   9  12       16.53       52.79     47.87 o 
   1   9  12       69.29      206.77    151.35 o 
   2   9  12      353.44      387.73     63.82 o 
   3   9  12      951.99      924.21     53.50 o 
   4   9  12     4573.64     4692.82    160.42 o 
   5   9  12      243.76      304.94     49.83 o 
   6   9  12      222.05      206.96     55.85 o 
   7   9  12     1729.32     1667.39     95.03 o 
   8   9  12       55.19      -54.44     54.44 o 
   9   9  12      221.39      185.37     69.92 o 
  -4  10  12       41.71       40.74     62.59 o 
  -3  10  12      413.01      341.04     70.87 o 
  -2  10  12     2428.01     2327.43    105.41 o 
  -1  10  12     1256.08     1252.74    119.55 o 
   0  10  12       65.08       68.49     40.25 o 
   1  10  12     8566.57     8827.28    342.46 o 
   2  10  12      332.23      315.55     56.52 o 
   3  10  12        1.91       72.14     54.20 o 
   4  10  12      311.36      280.20     52.42 o 
   5  10  12      142.06      213.69     77.66 o 
   6  10  12      715.07      632.13     77.90 o 
   7  10  12      377.73      427.76     80.25 o 
   8  10  12      102.50       42.24     81.66 o 
   9  10  12       82.71      260.22     75.09 o 
  -2  11  12      471.05      358.87     70.99 o 
  -1  11  12       63.73       51.60     64.42 o 
   0  11  12        7.26       29.06     52.92 o 
   1  11  12      100.48      142.32     55.54 o 
   2  11  12      710.85      675.81     63.79 o 
   3  11  12     1054.23     1224.33    104.05 o 
   4  11  12       46.19       49.26     79.61 o 
   5  11  12      658.75      644.42    115.09 o 
   6  11  12      189.05      154.87     67.58 o 
   7  11  12      295.34      222.68     98.32 o 
   8  11  12       45.85       51.39    105.59 o 
   0  12  12       37.23       50.34     84.96 o 
   1  12  12      385.28      302.46    106.06 o 
   2  12  12       81.63       61.01     66.56 o 
   3  12  12       34.52       20.01     56.25 o 
   4  12  12     1271.64     1365.05    256.58 o 
   5  12  12       57.59       71.20     98.20 o 
   6  12  12        1.66      -30.50    105.36 o 
  -1  -9  13       14.49      -72.07     72.07 o 
   0  -9  13       90.88      102.69     93.29 o 
   1  -9  13       87.37       23.26    113.80 o 
   2  -9  13      152.45      105.52     96.32 o 
  -4  -8  13       64.23      109.27     66.75 o 
  -3  -8  13     1354.51     1490.47    120.84 o 
  -2  -8  13      145.23       68.84    153.46 o 
  -1  -8  13      228.86      255.54     70.01 o 
   0  -8  13      753.96      618.96     78.62 o 
   1  -8  13      105.51       83.47    144.19 o 
   2  -8  13       45.24        7.34     59.18 o 
   3  -8  13      706.19      795.11     89.60 o 
   4  -8  13       48.05       37.31     86.35 o 
   5  -8  13      322.34      255.53    133.28 o 
  -5  -7  13       23.65       34.63     59.42 o 
  -4  -7  13     1747.94     1909.15    115.89 o 
  -3  -7  13       54.74      151.74     62.52 o 
  -2  -7  13      694.20      812.24     97.06 o 
  -1  -7  13      971.74      828.02     82.87 o 
   0  -7  13      527.01      486.92     85.53 o 
   1  -7  13     1715.17     1497.59    101.37 o 
   2  -7  13         .46      -73.18     73.18 o 
   3  -7  13       46.60       22.40     49.28 o 
   4  -7  13      719.42      970.02    141.73 o 
   5  -7  13     1057.91     1337.48    152.28 o 
   6  -7  13      162.52      -42.24    100.66 o 
  -6  -6  13       63.60      100.17    173.40 o 
  -5  -6  13     3376.34     3380.67    465.18 o 
  -4  -6  13       31.77       82.61     53.97 o 
  -3  -6  13       59.45       16.17     55.83 o 
  -2  -6  13      747.21      689.99     81.79 o 
  -1  -6  13      258.66      254.19     66.29 o 
   0  -6  13       37.60       89.42     85.65 o 
   1  -6  13      165.27      173.31     53.42 o 
   2  -6  13     1080.71     1076.35     75.46 o 
   3  -6  13       10.87      -41.64     83.30 o 
   4  -6  13      114.82       84.71     84.71 o 
   5  -6  13       85.27      206.96     96.20 o 
   6  -6  13      540.28      674.14    123.19 o 
  -7  -5  13       30.16       95.66     80.01 o 
  -6  -5  13     1575.05     1544.19     99.49 o 
  -5  -5  13       25.81        4.94     53.77 o 
  -4  -5  13       12.14      -24.88     99.84 o 
  -3  -5  13      563.47      455.31    112.75 o 
  -2  -5  13      235.07      189.25     84.59 o 
  -1  -5  13      718.37      695.25     64.40 o 
   0  -5  13     1512.19     1443.95     98.67 o 
   1  -5  13      492.63      541.45     70.79 o 
   2  -5  13     1243.83     1087.50     80.95 o 
   3  -5  13     1609.51     1546.47    100.78 o 
   4  -5  13       14.51      214.00     89.40 o 
   5  -5  13       70.11      124.13     68.05 o 
   6  -5  13     2350.39     2626.62    188.65 o 
   9  -5  13        2.84      -58.66     86.82 o 
  -8  -4  13        1.01       28.39     84.71 o 
  -7  -4  13      581.39      611.07     95.50 o 
  -6  -4  13       17.74       31.99     50.35 o 
  -5  -4  13      550.62      455.61    137.62 o 
  -4  -4  13      142.57       81.93     43.52 o 
  -3  -4  13     1678.03     1544.74     80.22 o 
  -2  -4  13       91.45       70.53     47.16 o 
  -1  -4  13      313.82      309.93     58.17 o 
   0  -4  13     1288.09     1193.99     71.35 o 
   1  -4  13      236.99      205.89     50.47 o 
   2  -4  13     1537.39     1396.60     61.73 o 
   3  -4  13      761.60      712.24     69.69 o 
   4  -4  13        4.50        7.02     30.39 o 
   5  -4  13     1488.62     1604.74    116.38 o 
   6  -4  13     1419.53     1532.00    106.06 o 
   7  -4  13        9.94        4.69     73.21 o 
  -8  -3  13       13.33      -98.55    100.90 o 
  -7  -3  13      159.82      164.72     63.35 o 
  -6  -3  13      526.83      601.21     55.92 o 
  -5  -3  13      164.39      123.00     48.52 o 
  -4  -3  13      411.15      410.82     59.37 o 
  -3  -3  13        3.17       10.65     32.85 o 
  -2  -3  13       88.53       89.85     37.05 o 
  -1  -3  13      164.65      156.35     60.89 o 
   0  -3  13      915.87      894.83     42.14 o 
   1  -3  13     1057.77     1019.21     41.28 o 
   2  -3  13     8373.79     8245.54    204.89 o 
   3  -3  13      575.90      539.34     27.69 o 
   4  -3  13      567.05      503.81     36.23 o 
   5  -3  13      578.27      605.88     42.02 o 
   6  -3  13     2737.44     2854.69    191.47 o 
  -8  -2  13      427.45      396.32     98.32 o 
  -7  -2  13      707.05      738.43     94.80 o 
  -6  -2  13        2.75      -39.60     39.60 o 
  -5  -2  13     2021.87     2203.35    108.17 o 
  -4  -2  13      149.67      183.14     48.34 o 
  -3  -2  13      132.03      120.22     58.78 o 
  -2  -2  13      175.88      163.44     24.01 o 
  -1  -2  13      392.66      379.18     20.07 o 
   0  -2  13      114.50      128.79     21.70 o 
   1  -2  13     4261.26     4366.53    178.33 o 
   2  -2  13      752.13      727.30     40.95 o 
   3  -2  13     6063.48     5979.72    150.76 o 
   4  -2  13      782.59      793.38     40.36 o 
   5  -2  13      101.31        2.35     40.36 o 
   6  -2  13     4465.71     4546.72    183.02 o 
   7  -2  13      221.92      164.72     47.16 o 
  -9  -1  13      163.79      110.52    102.77 o 
  -8  -1  13       45.00      -18.80     89.28 o 
  -7  -1  13         .43       -3.22     41.13 o 
  -6  -1  13       94.52      113.73     38.06 o 
  -5  -1  13     2617.36     2656.47    173.87 o 
  -4  -1  13      172.22      131.42     38.05 o 
  -3  -1  13      918.12      912.01     44.10 o 
  -2  -1  13     1542.64     1429.50    117.56 o 
  -1  -1  13       82.08      144.34     37.54 o 
   0  -1  13     8571.52     8302.10    168.49 o 
   1  -1  13      719.96      687.72     34.63 o 
   2  -1  13     1030.39      970.02     51.39 o 
   3  -1  13     1327.83     1216.40     47.40 o 
   4  -1  13      347.13      379.19     35.90 o 
   5  -1  13       82.35       77.67     23.93 o 
   6  -1  13     1162.88     1209.60     64.06 o 
   7  -1  13      557.81      639.41     66.17 o 
   8  -1  13      364.79      417.90     67.34 o 
   9  -1  13        4.07      114.51     81.89 o 
  10  -1  13     2813.91     3103.18    226.67 o 
  11  -1  13      176.79      333.43    159.32 o 
  -9   0  13       37.95      -65.14     65.14 o 
  -8   0  13      148.54      120.71     56.16 o 
  -7   0  13       53.61       43.75     51.62 o 
  -6   0  13     2466.58     2373.22    101.29 o 
  -5   0  13       19.84       12.45     38.78 o 
  -4   0  13       28.50       51.81     26.22 o 
  -3   0  13      344.83      328.56     77.43 o 
  -2   0  13     1494.50     1446.46     51.83 o 
  -1   0  13     2651.91     2637.98     80.90 o 
   0   0  13     1683.83     1797.94     56.22 o 
   1   0  13     2920.07     2774.96     77.25 o 
   2   0  13      110.71      103.48     20.65 o 
   3   0  13      100.12       44.58     21.35 o 
   4   0  13     2151.14     1892.18     71.57 o 
   5   0  13      180.54      133.98     23.46 o 
   6   0  13     1859.22     1788.23     69.69 o 
   7   0  13       98.79       64.78     40.01 o 
   8   0  13      694.09      630.27    130.35 o 
   9   0  13      163.39      160.31     44.92 o 
  10   0  13     1383.17     1317.70     86.02 o 
  11   0  13       12.80      162.37     93.86 o 
  -9   1  13       59.58       17.96     62.88 o 
  -8   1  13       88.07      102.73    122.02 o 
  -7   1  13     2656.09     2654.00    116.08 o 
  -6   1  13         .26        5.22     43.14 o 
  -5   1  13     1532.86     1614.29     68.98 o 
  -4   1  13      104.19       51.95     34.72 o 
  -3   1  13       28.60       22.99     32.21 o 
  -2   1  13     6552.36     6535.56    172.70 o 
  -1   1  13      101.63      113.91     28.16 o 
   0   1  13      305.34      343.27     29.08 o 
   1   1  13       72.20       23.55     23.09 o 
   2   1  13     2363.94     2433.42     62.77 o 
   3   1  13      101.72       72.74     25.58 o 
   4   1  13       56.73       32.62     18.77 o 
   5   1  13      237.67      215.40     25.58 o 
   6   1  13     1200.97     1096.74     40.74 o 
   7   1  13       24.25       20.26     25.58 o 
   8   1  13     1968.21     1941.18     95.99 o 
   9   1  13     1378.94     1506.81     84.93 o 
  10   1  13        1.66       19.58     50.99 o 
  11   1  13      356.11      223.00     72.97 o 
  12   1  13      827.31      811.17    149.00 o 
  -9   2  13       48.11       90.95     64.05 o 
  -8   2  13      537.81      602.36     72.66 o 
  -7   2  13       45.08       31.80     61.95 o 
  -6   2  13     1059.11     1043.90     98.20 o 
  -5   2  13       75.92      -23.96     74.73 o 
  -4   2  13       54.30       60.07     30.33 o 
  -3   2  13     7229.15     7014.30    207.43 o 
  -2   2  13        2.49       16.74     28.04 o 
  -1   2  13        9.72       19.18     17.60 o 
   0   2  13       96.17      119.02     66.64 o 
   1   2  13     1332.95     1360.26     63.00 o 
   2   2  13      280.33      272.52     23.95 o 
   3   2  13     1674.55     1596.78    153.11 o 
   4   2  13      196.27      140.79     20.65 o 
   5   2  13       16.81       -4.69     16.43 o 
   6   2  13     4106.74     4050.46    108.41 o 
   7   2  13      207.33      185.13     21.12 o 
   8   2  13      855.76      843.85     44.52 o 
   9   2  13       51.40       70.93     52.91 o 
  10   2  13        9.68       30.50     61.01 o 
  11   2  13     1487.05     1637.79    124.95 o 
  12   2  13       80.31      153.88     66.06 o 
  -8   3  13        2.05      -39.00     59.40 o 
  -7   3  13      327.76      390.02    137.85 o 
  -6   3  13         .30       14.90    108.05 o 
  -5   3  13       53.61       55.80     34.16 o 
  -4   3  13      483.00      484.50     45.09 o 
  -3   3  13      167.60      133.17     29.58 o 
  -2   3  13      694.68      641.14     33.47 o 
  -1   3  13     2024.56     1938.49     58.09 o 
   0   3  13     3028.61     3049.36     94.92 o 
   1   3  13      198.22      192.18     27.92 o 
   2   3  13       42.31       43.68     15.95 o 
   3   3  13       25.09       24.96     22.17 o 
   4   3  13        4.78        4.69     21.35 o 
   5   3  13     3408.64     3464.82     99.14 o 
   6   3  13     2500.12     2448.07    142.55 o 
   7   3  13       87.64       67.02     19.48 o 
   8   3  13     2827.01     2985.63     95.93 o 
   9   3  13        2.91      102.25     63.71 o 
  10   3  13      570.99      546.68    119.67 o 
  11   3  13      210.82      312.51     83.62 o 
  12   3  13      845.91      948.07    106.33 o 
  -8   4  13        1.20      -48.09     98.79 o 
  -7   4  13      947.00     1110.05     98.90 o 
  -6   4  13      268.58      304.02     47.01 o 
  -5   4  13       10.71       -8.55     75.91 o 
  -4   4  13      227.22      271.83     60.19 o 
  -3   4  13      279.07      218.64     38.60 o 
  -2   4  13       32.90       55.31     20.37 o 
  -1   4  13        1.00        7.11     14.99 o 
   0   4  13      980.49      928.89     81.07 o 
   1   4  13      276.50      273.61     11.38 o 
   2   4  13     2516.12     2431.65     54.82 o 
   3   4  13       67.80       90.29     14.41 o 
   4   4  13     1007.05      993.10     35.77 o 
   5   4  13     2319.02     2381.55     73.80 o 
   6   4  13     2906.34     2937.33     81.66 o 
   7   4  13      442.35      445.81     69.34 o 
   8   4  13      106.84      161.25     40.93 o 
   9   4  13     2488.74     2662.20    241.68 o 
  10   4  13      139.51       75.02     59.83 o 
  11   4  13      123.67       73.87     58.06 o 
  12   4  13      801.28      853.18    119.79 o 
  -8   5  13      158.23       37.81    145.36 o 
  -7   5  13      250.37      290.70     90.34 o 
  -6   5  13      220.36       55.09     58.89 o 
  -5   5  13       27.11       70.47     56.31 o 
  -4   5  13      417.00      429.30     37.62 o 
  -3   5  13      308.31      314.48     31.08 o 
  -2   5  13      187.52      179.79     21.55 o 
  -1   5  13     1688.47     1626.61     80.11 o 
   0   5  13       83.13       55.86     25.64 o 
   1   5  13       35.79       58.13     33.91 o 
   2   5  13        7.94      -17.81     21.57 o 
   3   5  13     5348.20     5531.81    177.27 o 
   4   5  13     1188.16     1185.68     87.99 o 
   5   5  13      444.26      462.98     45.64 o 
   6   5  13    28860.03    30389.41    685.34 o 
   7   5  13       20.51       -7.01     39.74 o 
   8   5  13      674.07      525.94     62.65 o 
   9   5  13     1294.68     1231.24     59.48 o 
  10   5  13      242.30      226.34     97.26 o 
  11   5  13      764.59      819.32    211.18 o 
  12   5  13        3.31      -92.33     92.33 o 
  -7   6  13      129.46      120.16     88.39 o 
  -6   6  13       88.91       60.63     67.48 o 
  -5   6  13      625.53      637.44     79.13 o 
  -4   6  13       10.23       44.03     39.85 o 
  -3   6  13      864.72      965.88    115.68 o 
  -2   6  13     1032.90      930.22     64.75 o 
  -1   6  13      193.52      186.37     45.99 o 
   0   6  13     8568.10     8615.45    384.23 o 
   1   6  13      148.87      182.93     28.38 o 
   2   6  13        2.28       35.99     18.54 o 
   3   6  13     4306.69     4287.90    107.31 o 
   4   6  13     1074.41     1094.48     36.72 o 
   5   6  13     1396.48     1419.81     43.60 o 
   6   6  13       90.36      118.71     34.62 o 
   7   6  13      890.23      898.81     47.23 o 
   8   6  13      320.49      357.63     41.65 o 
   9   6  13       19.28       59.03     49.56 o 
  10   6  13     1567.26     1769.29    133.55 o 
  11   6  13        8.10       81.32    100.55 o 
  -6   7  13     1248.46     1507.33    133.79 o 
  -5   7  13       45.06      -69.94     69.94 o 
  -4   7  13      176.77      139.99     53.78 o 
  -3   7  13     1608.58     1532.11     91.16 o 
  -2   7  13      322.33      386.61     41.58 o 
  -1   7  13      286.88      268.37     43.40 o 
   0   7  13        8.02      -28.65     28.65 o 
   1   7  13     1084.23      994.55     96.09 o 
   2   7  13        2.02       81.85     34.12 o 
   3   7  13       15.33       27.43     20.37 o 
   4   7  13     3816.84     3697.16     91.99 o 
   5   7  13      319.98      332.80     85.76 o 
   6   7  13     1338.40     1342.75     63.00 o 
   7   7  13      514.01      619.14     49.77 o 
   8   7  13         .11       37.22     69.22 o 
   9   7  13     1070.49     1193.00     92.45 o 
  10   7  13       11.06       17.66     56.09 o 
  11   7  13        4.01     -147.36    147.36 o 
  -6   8  13      177.06       37.92     90.82 o 
  -5   8  13      302.72      498.78    204.61 o 
  -4   8  13      274.45      275.28     55.13 o 
  -3   8  13        5.97       71.54     44.03 o 
  -2   8  13     2355.94     2241.06    199.45 o 
  -1   8  13      223.13      234.55    107.70 o 
   0   8  13      586.75      601.75     51.70 o 
   1   8  13      424.28      514.25     44.92 o 
   2   8  13      149.95       79.33    108.99 o 
   3   8  13     1352.19     1263.24     56.67 o 
   4   8  13       64.21       41.91     43.29 o 
   5   8  13      205.67      259.17     91.39 o 
   6   8  13      336.27      485.72     72.51 o 
   7   8  13       85.53       53.11     35.07 o 
   8   8  13      761.81      788.91     65.25 o 
   9   8  13        8.96       59.17     52.00 o 
  10   8  13      118.60      187.91     65.21 o 
  -5   9  13        2.67      -23.87     66.86 o 
  -4   9  13      261.93      262.57     57.02 o 
  -3   9  13       17.08       20.71     45.02 o 
  -2   9  13        7.17       25.36     53.85 o 
  -1   9  13      126.01      116.37    128.12 o 
   0   9  13     1225.68     1208.39     91.63 o 
   1   9  13      102.80      121.00     43.16 o 
   2   9  13      653.53      655.30     53.03 o 
   3   9  13     1011.58      972.39     51.41 o 
   4   9  13      275.69      270.06     73.80 o 
   5   9  13      359.36      365.96     45.87 o 
   6   9  13      141.52      162.37     60.54 o 
   7   9  13       88.77      173.64     58.66 o 
   8   9  13       37.50       63.12     60.77 o 
   9   9  13        2.35      -66.17     66.17 o 
  10   9  13      220.99      179.97    159.79 o 
  -4  10  13       48.45      117.15     67.87 o 
  -3  10  13      293.61      336.13     66.06 o 
  -2  10  13      131.09      173.04     47.16 o 
  -1  10  13     1008.53     1049.22     70.98 o 
   0  10  13      631.32      666.16     53.14 o 
   1  10  13       37.71       79.96     38.95 o 
   2  10  13       59.41       58.12     32.81 o 
   3  10  13       31.82      -19.81     40.28 o 
   4  10  13      225.17      224.46     72.97 o 
   5  10  13      226.76      176.15     48.41 o 
   6  10  13      236.45      321.23     65.94 o 
   7  10  13      345.57      222.68     96.91 o 
   8  10  13      477.13      676.72     88.23 o 
   9  10  13      384.33      487.83     89.87 o 
  -2  11  13      237.32      311.70     71.80 o 
  -1  11  13        3.36      -50.08     51.37 o 
   0  11  13      352.28      318.11     52.13 o 
   1  11  13       28.23       16.11     48.37 o 
   2  11  13       40.66      -10.32     52.99 o 
   3  11  13      200.85      274.72     79.45 o 
   4  11  13       12.58      -30.50     58.90 o 
   5  11  13      352.60      435.03     73.41 o 
   6  11  13      109.60      152.52     75.32 o 
   7  11  13       30.89      150.17     77.20 o 
   1  12  13       59.99      226.37     75.30 o 
   2  12  13      431.56      423.83     69.16 o 
   3  12  13      330.56      166.30     81.79 o 
   4  12  13       66.80      252.66     82.47 o 
   5  12  13      190.11       84.66     83.89 o 
  -3  -8  14      535.18      703.30    148.88 o 
  -2  -8  14      328.10      223.78    162.96 o 
  -1  -8  14       34.49        2.94     81.42 o 
   0  -8  14       24.50      -16.79     68.23 o 
   1  -8  14     2903.34     2639.92    194.14 o 
   2  -8  14       20.09        3.48     68.99 o 
   3  -8  14       33.44       41.33     84.06 o 
   4  -8  14      402.51      410.08    177.51 o 
  -5  -7  14     2269.36     2387.89    146.02 o 
  -4  -7  14       64.99       73.44     66.34 o 
  -3  -7  14      380.57      344.45    235.70 o 
  -2  -7  14     5965.18     5659.48    290.08 o 
  -1  -7  14      319.33      259.52    162.26 o 
   0  -7  14      250.49      251.17     65.77 o 
   1  -7  14      297.86      247.50     72.77 o 
   2  -7  14      235.70      182.45     60.52 o 
   3  -7  14      954.51      805.47     86.44 o 
   4  -7  14      959.89      967.21    129.52 o 
   5  -7  14      119.06      -98.55    119.20 o 
  -6  -6  14       17.89       24.87    109.11 o 
  -5  -6  14      796.49      812.55    156.51 o 
  -4  -6  14      363.89      510.86     66.00 o 
  -3  -6  14      238.48      403.72    142.43 o 
  -2  -6  14     1106.11     1239.85     95.54 o 
  -1  -6  14      881.97      980.46     73.35 o 
   0  -6  14     2375.59     2342.18    128.12 o 
   1  -6  14         .09       43.83     64.50 o 
   2  -6  14      402.05      551.09     70.61 o 
   3  -6  14      216.94      127.67     57.61 o 
   4  -6  14      986.61     1031.50    133.75 o 
   5  -6  14       84.66      214.00     99.25 o 
   6  -6  14      431.63      356.90     96.91 o 
  -7  -5  14     1073.65     1097.32     95.07 o 
  -6  -5  14     1230.17     1489.46    100.22 o 
  -5  -5  14       11.17      -68.52     68.52 o 
  -4  -5  14      774.56      802.30    196.16 o 
  -3  -5  14      924.49     1101.55    107.34 o 
  -2  -5  14      299.26      281.73     74.73 o 
  -1  -5  14      424.41      435.79     97.73 o 
   0  -5  14     1195.93     1324.38    165.78 o 
   1  -5  14     4236.40     4202.58    275.47 o 
   2  -5  14     2447.04     2334.57    105.78 o 
   3  -5  14      695.78      671.02    105.83 o 
   4  -5  14     1316.76     1309.25     75.58 o 
   5  -5  14      852.39      720.13     91.04 o 
   6  -5  14      197.48      176.22     82.36 o 
  -7  -4  14      299.58      370.57     67.62 o 
  -6  -4  14      203.39      171.51     56.86 o 
  -5  -4  14      838.18      931.01    178.68 o 
  -4  -4  14     4359.77     4179.72    192.41 o 
  -3  -4  14      228.29      169.73     55.56 o 
  -2  -4  14     1952.81     2239.70    107.96 o 
  -1  -4  14      572.58      699.91     66.98 o 
   0  -4  14      279.72      216.88    112.86 o 
   1  -4  14      231.36      150.38     89.28 o 
   2  -4  14       10.04      134.54     55.56 o 
   3  -4  14       28.55       81.36     56.43 o 
   4  -4  14     1386.88     1207.49     86.82 o 
   5  -4  14      398.53      524.90     77.67 o 
   6  -4  14      848.02      976.12     96.91 o 
   7  -4  14       36.78        9.39     81.89 o 
  -8  -3  14     1434.71     1257.23    140.79 o 
  -7  -3  14      948.69     1006.63     95.27 o 
  -6  -3  14       33.09      122.02     63.12 o 
  -5  -3  14      748.89      839.76    119.67 o 
  -4  -3  14      196.49      264.43     65.58 o 
  -3  -3  14       96.36      114.99     47.51 o 
  -2  -3  14     4428.06     4361.46    168.47 o 
  -1  -3  14      217.24      211.75     50.21 o 
   0  -3  14     4308.01     4187.05    143.60 o 
   1  -3  14     2209.32     2000.10    149.12 o 
   2  -3  14     1818.58     1849.84    127.18 o 
   3  -3  14     9403.24     9016.95    220.68 o 
   4  -3  14     1133.12     1202.62     87.87 o 
   5  -3  14       89.02      121.60     34.68 o 
   6  -3  14     5315.06     5835.39    303.40 o 
  -8  -2  14      173.56       58.66     88.93 o 
  -7  -2  14      793.86      836.28     95.27 o 
  -6  -2  14     2455.41     2230.54    141.96 o 
  -5  -2  14      613.97      602.62    113.92 o 
  -4  -2  14      690.49      829.94     53.98 o 
  -3  -2  14     4406.30     4313.65    200.39 o 
  -2  -2  14        2.53      -10.85     37.54 o 
  -1  -2  14       10.26       -3.50     50.45 o 
   0  -2  14     8737.21     8735.20    222.97 o 
   1  -2  14        2.88       -5.38     19.74 o 
   2  -2  14     2893.83     2847.49     86.79 o 
   3  -2  14     7503.86     7428.72    171.86 o 
   4  -2  14     2435.97     2449.41     80.58 o 
   5  -2  14       24.08       42.24     30.27 o 
   6  -2  14      362.96      208.36     37.78 o 
   7  -2  14     3897.82     3754.79    261.16 o 
  -8  -1  14       79.84      -51.39     77.20 o 
  -7  -1  14      267.39      326.48     59.08 o 
  -6  -1  14     3710.01     3940.08    162.26 o 
  -5  -1  14       13.00       77.74     97.26 o 
  -4  -1  14     3377.90     3269.09    112.62 o 
  -3  -1  14     3847.21     3872.89    109.34 o 
  -2  -1  14      126.62      146.63     27.16 o 
  -1  -1  14     1355.48     1353.94     84.00 o 
   0  -1  14       18.97        8.67     19.05 o 
   1  -1  14    10088.62    10318.29    305.04 o 
   2  -1  14      201.24      143.13     30.03 o 
   3  -1  14        2.39       49.28     21.12 o 
   4  -1  14     6832.45     6765.29    231.13 o 
   5  -1  14     2377.74     2295.07     97.38 o 
   6  -1  14     2575.49     2691.38    226.20 o 
   7  -1  14      881.93      789.35     68.05 o 
   8  -1  14      241.51      159.79     44.11 o 
  10  -1  14       16.99      138.44     84.47 o 
  11  -1  14       51.88      279.23    114.98 o 
  -8   0  14      517.72      610.55     70.18 o 
  -7   0  14      552.07      547.95     70.16 o 
  -6   0  14        2.41       59.85     36.22 o 
  -5   0  14     4942.70     4939.14    371.68 o 
  -4   0  14        6.74      -28.27     28.27 o 
  -3   0  14      508.05      502.79     66.87 o 
  -2   0  14    11868.84    12222.32    300.57 o 
  -1   0  14      850.49      868.72     41.83 o 
   0   0  14     1476.46     1310.60     52.91 o 
   1   0  14     5080.44     5336.98    132.59 o 
   2   0  14      667.27      644.34     41.77 o 
   3   0  14     5670.57     5550.30    144.31 o 
   4   0  14      138.29      131.87     33.32 o 
   5   0  14     1261.26     1179.56     56.55 o 
   6   0  14     1898.16     1735.44     76.73 o 
   7   0  14       63.13      100.43     39.89 o 
   8   0  14      128.39      139.92     61.24 o 
   9   0  14     1680.09     1625.49    102.31 o 
  10   0  14     1413.44     1570.01    184.20 o 
  11   0  14        1.79       89.17    103.48 o 
  -8   1  14     4124.48     4088.72    231.48 o 
  -7   1  14       29.59       67.43     56.59 o 
  -6   1  14     1569.26     1644.81     81.07 o 
  -5   1  14     5617.47     5630.17    174.74 o 
  -4   1  14      474.81      431.71     37.14 o 
  -3   1  14    13219.95    12878.52    319.02 o 
  -2   1  14      688.55      767.41     60.66 o 
  -1   1  14     2338.63     2337.15     77.31 o 
   0   1  14    11043.77    11286.71    285.89 o 
   1   1  14      588.42      571.13     38.27 o 
   2   1  14     2358.32     2317.94     89.17 o 
   3   1  14     7711.52     7594.06    194.29 o 
   4   1  14     2221.31     2290.37     83.53 o 
   5   1  14      148.90      187.95     27.92 o 
   6   1  14       48.74       25.81     33.08 o 
   7   1  14     2565.17     2564.31    180.21 o 
   8   1  14      861.34      813.97     50.04 o 
   9   1  14       53.28      106.03     61.36 o 
  10   1  14      622.23      440.67     62.33 o 
  11   1  14      131.92       19.46     73.56 o 
  -8   2  14        2.86        9.83     55.25 o 
  -7   2  14      963.41      961.27     75.43 o 
  -6   2  14     2980.90     3166.14    254.36 o 
  -5   2  14         .95      -20.84     47.87 o 
  -4   2  14       60.61      112.46     33.32 o 
  -3   2  14     8960.65     9158.82    219.56 o 
  -2   2  14      962.70      923.94    136.80 o 
  -1   2  14      127.10      148.28     20.47 o 
   0   2  14      502.00      444.50     73.33 o 
   1   2  14     7383.88     7498.27    213.19 o 
   2   2  14     1464.07     1439.07     40.71 o 
   3   2  14      808.06      768.97     31.43 o 
   4   2  14    10730.23    10755.90    271.25 o 
   5   2  14       54.14       75.09     26.05 o 
   6   2  14     1036.93     1030.78     43.71 o 
   7   2  14     4068.29     4139.36    125.75 o 
   8   2  14       78.94       46.18     54.09 o 
   9   2  14      561.72      617.48    136.45 o 
  10   2  14        7.42      -50.66     50.66 o 
  11   2  14      419.98      480.45    196.28 o 
  12   2  14      131.91      134.33     70.93 o 
  -8   3  14      373.65      310.45     93.26 o 
  -7   3  14     1003.19     1117.43     94.68 o 
  -6   3  14      213.89      285.39     53.43 o 
  -5   3  14     4885.80     4545.59    246.14 o 
  -4   3  14      597.38      561.75     88.81 o 
  -3   3  14      493.79      557.63     42.18 o 
  -2   3  14    23654.70    24530.96    631.77 o 
  -1   3  14      190.13      176.61     25.31 o 
   0   3  14     1075.09      998.18     43.21 o 
   1   3  14     6848.33     6858.97    171.24 o 
   2   3  14      214.61      222.03     19.92 o 
   3   3  14     2527.48     2543.84     61.36 o 
   4   3  14      690.96      684.23     35.43 o 
   5   3  14       66.47       84.71     25.81 o 
   6   3  14        1.39        5.13     25.01 o 
   7   3  14      246.11      216.25     26.57 o 
   8   3  14      226.78      264.26     30.72 o 
   9   3  14      374.09      373.98     60.63 o 
  10   3  14     1013.34     1018.48    128.00 o 
  11   3  14     1004.35     1052.55    104.07 o 
  12   3  14      110.13      194.81     75.89 o 
  -8   4  14     1579.01     1748.41    154.54 o 
  -7   4  14      486.44      504.78     96.39 o 
  -6   4  14      640.85      691.72     76.45 o 
  -5   4  14     5341.53     5457.47    182.19 o 
  -4   4  14        5.61       48.63     52.91 o 
  -3   4  14      254.52      227.75     30.24 o 
  -2   4  14      174.98      193.72     24.70 o 
  -1   4  14      241.79      254.15     29.97 o 
   0   4  14       51.13       34.96     11.28 o 
   1   4  14      605.98      627.77     20.55 o 
   2   4  14     3569.67     3535.51    116.03 o 
   3   4  14     1801.92     1870.08     99.37 o 
   4   4  14     1149.26     1157.10     45.76 o 
   5   4  14     1656.50     1535.73     53.50 o 
   6   4  14      363.93      325.82     26.40 o 
   7   4  14      347.76      406.81     28.59 o 
   8   4  14       11.09         .34     39.42 o 
   9   4  14      677.70      785.81    115.33 o 
  10   4  14      158.77      186.07     67.50 o 
  11   4  14      191.02      401.85    161.91 o 
  12   4  14       19.44      211.69     97.25 o 
  -7   5  14      807.77      785.57    163.31 o 
  -6   5  14       13.84      -22.71     86.82 o 
  -5   5  14      522.39      441.74    107.58 o 
  -4   5  14     3048.60     2816.36    225.26 o 
  -3   5  14      442.81      426.35     92.45 o 
  -2   5  14      383.04      311.03     35.08 o 
  -1   5  14     2147.50     2155.43     80.25 o 
   0   5  14     4408.80     4336.33    122.42 o 
   1   5  14     1672.03     1617.59     85.18 o 
   2   5  14     1576.70     1527.50     56.70 o 
   3   5  14     2867.87     2963.86     84.94 o 
   4   5  14      249.65      224.11     23.58 o 
   5   5  14     7793.53     7844.83    171.30 o 
   6   5  14     1852.38     1786.02     59.52 o 
   7   5  14      264.70      240.21     49.42 o 
   8   5  14       43.04       64.97     39.91 o 
   9   5  14      818.97      861.25     67.80 o 
  10   5  14       90.17      201.98     57.08 o 
  11   5  14      321.95      382.81    124.71 o 
  -7   6  14      279.42      360.89    158.03 o 
  -6   6  14      345.11      541.96    155.45 o 
  -5   6  14      744.27      794.09    134.10 o 
  -4   6  14       46.80       27.28    112.51 o 
  -3   6  14     1317.27     1338.36     91.21 o 
  -2   6  14     1401.39     1329.32     81.30 o 
  -1   6  14     1022.04     1066.58     82.13 o 
   0   6  14       95.81       66.54     35.93 o 
   1   6  14        4.64        1.06     18.15 o 
   2   6  14      105.46      157.63    115.33 o 
   3   6  14     1107.79     1109.02     48.07 o 
   4   6  14     1687.84     1730.44    118.03 o 
   5   6  14     1833.95     1724.75     92.45 o 
   6   6  14     1015.82      963.18     59.06 o 
   7   6  14     1453.94     1453.66     76.70 o 
   8   6  14      442.64      437.13     47.32 o 
   9   6  14     1441.23     1733.19    156.86 o 
  10   6  14      100.08      106.30     69.88 o 
  11   6  14       75.68       60.93     95.44 o 
  -6   7  14      138.79      157.18    154.75 o 
  -5   7  14       20.67      104.15     79.28 o 
  -4   7  14       17.02       60.03     71.86 o 
  -3   7  14        2.64      -52.53     90.22 o 
  -2   7  14     6408.36     6506.46    213.88 o 
  -1   7  14       23.92       40.70     28.95 o 
   0   7  14      354.17      339.91     41.18 o 
   1   7  14     3893.66     3977.24    124.25 o 
   2   7  14       35.04       97.09     27.46 o 
   3   7  14     1372.14     1276.19     56.97 o 
   4   7  14      838.13      763.21     69.57 o 
   5   7  14       18.74       18.14     22.66 o 
   6   7  14     1140.43     1237.75     75.49 o 
   7   7  14      536.82      601.60     45.76 o 
   8   7  14       20.54      -39.78     46.34 o 
   9   7  14      741.81      779.17     64.23 o 
  10   7  14      236.23      278.97     62.46 o 
  11   7  14      146.99       36.56    107.66 o 
  -5   8  14     2326.86     2201.00    163.27 o 
  -4   8  14       51.84       86.99     55.12 o 
  -3   8  14      468.91      503.69     47.86 o 
  -2   8  14       19.71      -36.19     36.19 o 
  -1   8  14       13.70       42.97     44.35 o 
   0   8  14     4996.03     4996.03    165.71 o 
   1   8  14      660.91      563.07     77.90 o 
   2   8  14     1859.74     1823.50     76.96 o 
   3   8  14     6122.61     6153.72    263.98 o 
   4   8  14      264.14      371.14     58.39 o 
   5   8  14      711.32      624.86     64.07 o 
   6   8  14      847.48      773.16     64.76 o 
   7   8  14     2039.19     1960.23    115.91 o 
   8   8  14      103.94       75.09     56.31 o 
   9   8  14        1.08       -7.04     77.67 o 
  10   8  14      177.13      232.77    107.94 o 
  -4   9  14     1568.34     1626.67    199.68 o 
  -3   9  14     2983.94     3018.65    181.38 o 
  -2   9  14      188.49      179.05     51.14 o 
  -1   9  14     2823.06     2727.29    122.75 o 
   0   9  14      473.95      452.89     48.00 o 
   1   9  14     2827.81     2888.27    175.87 o 
   2   9  14      212.78      155.77     76.38 o 
   3   9  14      379.97      295.42     64.18 o 
   4   9  14     3175.71     2947.20    122.60 o 
   5   9  14      352.44      389.02     60.89 o 
   6   9  14      204.71      285.80     65.47 o 
   7   9  14      996.01     1094.62     99.25 o 
   8   9  14        1.09      -42.24     61.01 o 
   9   9  14      380.96      272.89     75.32 o 
  10   9  14      147.70       67.81    145.25 o 
  -3  10  14        6.92       64.64     98.32 o 
  -2  10  14     3400.89     3578.40    175.51 o 
  -1  10  14        9.29       -7.38     65.58 o 
   0  10  14       18.11       80.94     53.36 o 
   1  10  14     7453.20     7577.56    227.82 o 
   2  10  14       82.94       79.02    137.50 o 
   3  10  14     1321.84     1299.18     78.19 o 
   4  10  14      555.22      430.70     57.35 o 
   5  10  14       45.08       73.14     45.07 o 
   6  10  14      171.57       39.66     70.16 o 
   7  10  14       99.73      159.79     63.59 o 
   8  10  14       37.42      -61.01     61.01 o 
   9  10  14       70.57       60.77     82.36 o 
  -1  11  14       47.13       75.66     63.59 o 
   0  11  14       31.36       94.19     45.89 o 
   1  11  14       10.90        7.96     27.10 o 
   2  11  14     2143.61     2095.39    112.22 o 
   3  11  14      123.87      130.32     72.58 o 
   4  11  14      243.10      224.51     58.12 o 
   5  11  14     1447.78     1282.79    129.52 o 
   6  11  14        8.93        2.35     87.76 o 
   7  11  14      905.91      970.02    105.59 o 
   1  12  14      209.85      156.77     91.16 o 
   2  12  14      103.96      112.29     70.29 o 
   3  12  14      156.38      117.83     81.76 o 
   4  12  14      489.30      527.64    137.74 o 
   5  12  14      157.35      201.33    175.98 o 
  -1  -8  15         .13      -24.34     76.19 o 
   0  -8  15      493.71      605.88    190.18 o 
   1  -8  15        3.15        5.74     22.86 o 
   2  -8  15      379.78      381.90    176.10 o 
   3  -8  15      626.04      652.14     97.62 o 
  -4  -7  15      154.68      247.86     77.43 o 
  -3  -7  15       19.10      -66.19     98.89 o 
  -2  -7  15       73.89       26.24     62.98 o 
  -1  -7  15     1493.91     1860.79    136.84 o 
   0  -7  15       25.01      124.79     65.56 o 
   1  -7  15      134.99      143.07     60.99 o 
   2  -7  15     2488.95     2311.47    144.50 o 
   3  -7  15      305.21      261.28    147.94 o 
   4  -7  15       80.33       17.96     65.59 o 
   5  -7  15     1802.69     1612.48    167.30 o 
  -5  -6  15      502.42      601.25     83.21 o 
  -4  -6  15      218.32      296.77     70.61 o 
  -3  -6  15      517.76      413.56    253.53 o 
  -2  -6  15      505.06      446.70     71.77 o 
  -1  -6  15     1233.31     1432.57    118.85 o 
   0  -6  15      267.15      150.19     62.18 o 
   1  -6  15       31.53       51.33    131.28 o 
   2  -6  15     1657.63     1716.06    207.66 o 
   3  -6  15      271.93      276.16    142.08 o 
   4  -6  15      120.49       70.35     54.68 o 
   5  -6  15       21.66       46.69     79.31 o 
   6  -6  15     2217.21     2426.94    210.01 o 
  -6  -5  15         .49       68.04     67.25 o 
  -5  -5  15        7.07      -11.66     63.20 o 
  -4  -5  15     1511.91     1510.86    319.12 o 
  -3  -5  15      107.56      117.74     62.35 o 
  -2  -5  15      250.46      192.18    124.01 o 
  -1  -5  15       18.30      -22.85    119.67 o 
   0  -5  15     1134.53     1124.68     84.89 o 
   1  -5  15     1283.21     1250.06    141.73 o 
   2  -5  15      898.59      877.26    136.68 o 
   3  -5  15     3635.42     3708.74    152.81 o 
   4  -5  15         .79       57.78     93.74 o 
   5  -5  15         .56      -49.28     63.35 o 
   6  -5  15     1227.94     1438.61    146.89 o 
  -7  -4  15        2.37      -39.66     84.24 o 
  -6  -4  15       17.34      105.06     77.43 o 
  -5  -4  15     2761.81     2957.79    226.90 o 
  -4  -4  15      156.93      182.57     58.53 o 
  -3  -4  15     3647.32     3652.52    239.92 o 
  -2  -4  15      324.05      395.77     61.77 o 
  -1  -4  15      417.18      426.47     62.75 o 
   0  -4  15     3594.76     3643.20    142.52 o 
   1  -4  15       46.82       34.57     54.83 o 
   2  -4  15      558.05      506.56     98.67 o 
   3  -4  15      337.09      359.28     70.98 o 
   4  -4  15        2.55      -37.23     49.46 o 
   5  -4  15      366.71      417.02     56.72 o 
   6  -4  15     1459.44     1735.44    133.28 o 
  -7  -3  15      131.19      100.43     77.67 o 
  -6  -3  15     1339.85     1257.23    116.85 o 
  -5  -3  15        7.40        9.39     58.43 o 
  -4  -3  15     1078.70     1096.11     71.15 o 
  -3  -3  15      185.33      207.04     45.38 o 
  -2  -3  15       31.59       93.51     68.22 o 
  -1  -3  15       76.62      138.51    103.13 o 
   0  -3  15     1903.84     1923.61    153.93 o 
   1  -3  15      189.36      176.63     49.31 o 
   2  -3  15      199.64      133.04     43.95 o 
   3  -3  15      173.62      227.54     42.00 o 
   4  -3  15      473.33      464.74     34.39 o 
   5  -3  15      111.33      190.53     38.32 o 
  -7  -2  15      912.66      973.07    123.89 o 
  -6  -2  15      316.36      274.53     70.63 o 
  -5  -2  15      261.54      226.90     74.38 o 
  -4  -2  15      680.70      696.90     76.73 o 
  -3  -2  15        2.06       19.62     29.33 o 
  -2  -2  15        1.00      -18.69     41.18 o 
  -1  -2  15      598.65      646.94     38.98 o 
   0  -2  15     2001.58     1745.98     88.48 o 
   1  -2  15     1523.12     1382.99     55.29 o 
   2  -2  15      452.11      398.87     34.71 o 
   3  -2  15     7204.17     7030.72    340.35 o 
   4  -2  15     1199.60     1130.05     94.56 o 
   5  -2  15       17.11       42.24     37.78 o 
   6  -2  15       74.62       42.24     35.20 o 
  -8  -1  15         .64       82.13     84.24 o 
  -7  -1  15      452.01      632.13    111.93 o 
  -6  -1  15       16.64      -70.86     70.86 o 
  -5  -1  15     1894.36     1867.86     91.56 o 
  -4  -1  15       77.49       38.78     34.37 o 
  -3  -1  15      487.40      562.94     50.80 o 
  -2  -1  15     2783.77     2752.85    150.17 o 
  -1  -1  15      362.77      286.78     26.09 o 
   0  -1  15     2788.00     2805.02    178.57 o 
   1  -1  15       62.60       49.28     27.92 o 
   2  -1  15       10.51       -9.39     28.16 o 
   3  -1  15     1494.30     1362.35     53.73 o 
   4  -1  15      211.65      222.68     40.36 o 
   5  -1  15      375.04      464.60     41.77 o 
   6  -1  15      611.81      649.26     44.35 o 
   7  -1  15         .19      -23.46     51.62 o 
   8  -1  15     2940.37     3038.66    197.57 o 
  -8   0  15      889.17      808.59    101.84 o 
  -7   0  15       16.75       26.43     65.52 o 
  -6   0  15     1706.47     1606.87     87.65 o 
  -5   0  15         .20        3.82     36.46 o 
  -4   0  15     2135.72     2110.92     89.65 o 
  -3   0  15      183.96      172.68     33.13 o 
  -2   0  15       34.23       29.77     42.00 o 
  -1   0  15     2612.37     2585.14     93.20 o 
   0   0  15      701.65      686.95     71.33 o 
   1   0  15       75.43      137.66     28.78 o 
   2   0  15     2739.14     2445.94     95.74 o 
   3   0  15      423.59      448.17     47.16 o 
   4   0  15      777.77      691.73     43.41 o 
   5   0  15     6067.38     5969.38    179.74 o 
   6   0  15     1048.36      961.11     60.07 o 
   7   0  15       15.45       28.39     44.82 o 
   8   0  15     2857.49     2621.46    148.77 o 
   9   0  15      133.18      187.95     84.94 o 
  10   0  15     1300.30     1091.34    140.79 o 
  11   0  15       35.62       65.47     96.44 o 
  -8   1  15        6.00       85.56     88.86 o 
  -7   1  15     1995.45     2039.64    114.51 o 
  -6   1  15      166.18      121.61     47.16 o 
  -5   1  15      168.75      162.39     40.39 o 
  -4   1  15       40.47       77.54     50.57 o 
  -3   1  15       27.97       79.70     34.26 o 
  -2   1  15       43.67       63.01     34.02 o 
  -1   1  15     2298.91     2166.64     86.55 o 
   0   1  15      650.76      580.75    109.23 o 
   1   1  15       18.82       13.44     45.64 o 
   2   1  15     4678.05     4728.74    143.08 o 
   3   1  15       90.21       89.17     40.36 o 
   4   1  15      580.38      462.49     41.77 o 
   5   1  15      318.69      326.39     36.84 o 
   6   1  15     4701.31     5035.96    192.41 o 
   7   1  15      889.44     1000.53     55.14 o 
   8   1  15      709.61      745.61    130.35 o 
   9   1  15     1084.33     1051.04     59.74 o 
  10   1  15      303.87      396.59     64.81 o 
  11   1  15       20.09      -42.24    128.82 o 
  -8   2  15       20.42       68.28     89.51 o 
  -7   2  15      121.88      280.33    103.36 o 
  -6   2  15        4.11       10.45     44.78 o 
  -5   2  15        3.95      -26.90     48.43 o 
  -4   2  15      563.60      644.71     54.61 o 
  -3   2  15       62.66        7.00     29.36 o 
  -2   2  15      497.66      489.82     96.67 o 
  -1   2  15     1649.57     1568.03    120.14 o 
   0   2  15      689.55      564.91     40.84 o 
   1   2  15      275.53      267.55     93.62 o 
   2   2  15      128.79      165.58     22.00 o 
   3   2  15    11105.35    11735.77    263.17 o 
   4   2  15         .95        9.39     20.88 o 
   5   2  15      180.78      168.48     35.20 o 
   6   2  15     2032.11     2055.73     92.22 o 
   7   2  15      700.69      649.72     48.92 o 
   8   2  15     1412.49     1460.63    100.55 o 
   9   2  15        1.01       28.30     53.21 o 
  10   2  15      106.08      115.86     59.17 o 
  11   2  15     2027.17     1718.40    124.82 o 
  -8   3  15      116.48     -114.51    121.31 o 
  -7   3  15      133.96      111.12     98.55 o 
  -6   3  15      109.86       50.38     58.54 o 
  -5   3  15      638.80      603.36     79.66 o 
  -4   3  15      194.58      144.72     40.71 o 
  -3   3  15       83.81       91.37     32.63 o 
  -2   3  15     1581.56     1489.71     59.33 o 
  -1   3  15      302.19      305.79     44.35 o 
   0   3  15     9593.33     9456.01    245.64 o 
   1   3  15      470.33      452.51     30.27 o 
   2   3  15      179.09      228.73     21.69 o 
   3   3  15       37.68       56.70     21.50 o 
   4   3  15      158.81      143.13     23.23 o 
   5   3  15     3084.03     3212.06     98.79 o 
   6   3  15     1718.39     1767.82     89.63 o 
   7   3  15      343.19      292.28     60.19 o 
   8   3  15     1915.48     1935.42    100.91 o 
   9   3  15       27.48       10.69     57.27 o 
  10   3  15      420.54      500.47    105.24 o 
  11   3  15      220.09      366.79     80.96 o 
  -7   4  15      117.09      -27.38     83.49 o 
  -6   4  15     1564.05     1697.33    125.24 o 
  -5   4  15       85.45      163.89     83.80 o 
  -4   4  15      267.33      240.25     33.95 o 
  -3   4  15      461.39      424.05     97.50 o 
  -2   4  15      331.07      371.69     35.77 o 
  -1   4  15      796.71      761.04     50.10 o 
   0   4  15     1293.11     1161.26     39.11 o 
   1   4  15      460.72      417.40     20.39 o 
   2   4  15     3473.09     3578.41     85.76 o 
   3   4  15         .19      -17.48     17.48 o 
   4   4  15     1028.57      983.32     55.61 o 
   5   4  15     1162.24     1133.34     52.09 o 
   6   4  15     3126.08     3141.37     97.80 o 
   7   4  15        1.53       41.25     25.40 o 
   8   4  15      211.45      170.61     78.37 o 
   9   4  15      918.77      976.24     71.75 o 
  10   4  15      556.70      496.94     95.50 o 
  11   4  15       10.49       34.74     77.43 o 
  -7   5  15      192.55      156.32     94.89 o 
  -6   5  15       39.39      120.84     69.01 o 
  -5   5  15      166.60       51.39     51.26 o 
  -4   5  15      579.19      713.07     83.04 o 
  -3   5  15       67.39        7.39     50.26 o 
  -2   5  15      437.33      452.68    106.76 o 
  -1   5  15     1304.45     1225.83     67.09 o 
   0   5  15      869.28      860.96     57.37 o 
   1   5  15      205.88      131.96     31.56 o 
   2   5  15       40.75       12.54     19.90 o 
   3   5  15     4026.14     4081.03     88.09 o 
   4   5  15     1095.41     1105.91    120.84 o 
   5   5  15      456.23      394.44     38.48 o 
   6   5  15       84.52      134.99     51.86 o 
   7   5  15       57.36       60.71     36.07 o 
   8   5  15      720.70      670.88     66.76 o 
   9   5  15       92.69      174.34     47.10 o 
  10   5  15       44.98      178.52     59.62 o 
  11   5  15       65.27        5.58     82.95 o 
  -6   6  15        2.82      -87.25     87.25 o 
  -5   6  15     1019.18     1056.75    238.16 o 
  -4   6  15      396.27      416.91     75.31 o 
  -3   6  15      695.08      673.52     83.92 o 
  -2   6  15     1615.98     1674.24     96.72 o 
  -1   6  15       97.43       78.80     36.89 o 
   0   6  15     1794.74     1776.97     70.84 o 
   1   6  15         .81       16.39     29.61 o 
   2   6  15      294.48      292.74     42.47 o 
   3   6  15     1617.39     1584.75     67.73 o 
   4   6  15       21.94       22.38     27.98 o 
   5   6  15      691.30      657.40     46.58 o 
   6   6  15        6.90       -3.95     38.83 o 
   7   6  15       19.59       35.42     39.90 o 
   8   6  15      381.50      393.68     98.90 o 
   9   6  15       23.69      -33.62    140.79 o 
  10   6  15       50.59       82.58     70.82 o 
  11   6  15     1552.82     1768.12    255.18 o 
  -6   7  15      709.26      734.69    157.45 o 
  -5   7  15       56.68       88.37     70.18 o 
  -4   7  15      105.61       71.38     86.09 o 
  -3   7  15     2428.92     2428.55    141.29 o 
  -2   7  15       39.50      -14.69     41.26 o 
  -1   7  15      382.90      355.37     44.09 o 
   0   7  15       24.64       53.81     38.00 o 
   1   7  15       14.97        5.89     52.56 o 
   2   7  15     2740.01     2620.24    151.82 o 
   3   7  15      136.45      107.47     33.08 o 
   4   7  15      198.00      209.97     52.80 o 
   5   7  15      334.47      440.69     93.04 o 
   6   7  15     1257.77      982.23    103.24 o 
   7   7  15        1.55       62.29     34.13 o 
   8   7  15     2292.55     2270.50     97.16 o 
   9   7  15       13.11       15.53     53.97 o 
  10   7  15       22.34        1.48    103.24 o 
  11   7  15      120.93      143.13    119.43 o 
  -5   8  15       65.69      -76.44     97.73 o 
  -4   8  15      702.71      505.57     71.37 o 
  -3   8  15        2.79       44.58     56.31 o 
  -2   8  15       52.74       13.94    108.05 o 
  -1   8  15       61.66      202.40     90.46 o 
   0   8  15      249.18      272.70     43.88 o 
   1   8  15      175.65      118.95     78.49 o 
   2   8  15      680.79      771.59     92.92 o 
   3   8  15      221.89      177.67     39.27 o 
   4   8  15      217.29      318.04     64.46 o 
   5   8  15      807.19      864.35     76.39 o 
   6   8  15      402.31      326.39     68.28 o 
   7   8  15       41.54      182.55     56.31 o 
   8   8  15     1038.72     1025.17     80.72 o 
   9   8  15       21.15       44.58     60.77 o 
  10   8  15      233.14      358.77    117.32 o 
  -4   9  15      133.96      208.12    101.01 o 
  -3   9  15       38.17       25.68     55.33 o 
  -2   9  15        4.36      -49.95     49.95 o 
  -1   9  15      969.45     1000.53     66.87 o 
   0   9  15       30.23       68.27     40.88 o 
   1   9  15      456.29      514.20     56.24 o 
   2   9  15       29.24      143.46     40.73 o 
   3   9  15      831.60      931.14     70.84 o 
   4   9  15      159.35       45.54     63.39 o 
   5   9  15      189.95      140.84     49.44 o 
   6   9  15      920.61      991.38     85.41 o 
   7   9  15      457.71      335.31     67.34 o 
   8   9  15      887.17      997.48     94.80 o 
   9   9  15      355.63      511.76    103.01 o 
  -3  10  15       19.61      118.59     70.14 o 
  -2  10  15         .80      -18.16    103.24 o 
  -1  10  15        3.83      -41.58     41.58 o 
   0  10  15       30.33       22.36     50.15 o 
   1  10  15      456.19      507.07     75.32 o 
   2  10  15      251.03      176.26     56.78 o 
   3  10  15      427.89      468.56     59.72 o 
   4  10  15      283.96      228.47     54.80 o 
   5  10  15     2220.16     2174.00    105.92 o 
   6  10  15      495.54      545.08     83.77 o 
   7  10  15      257.42      349.62     81.42 o 
   8  10  15     1175.48     1341.00    117.09 o 
  -1  11  15      683.07      653.66    157.80 o 
   0  11  15      525.11      474.57     60.88 o 
   1  11  15       70.19       83.18     61.55 o 
   2  11  15      408.27      427.54     70.56 o 
   3  11  15        4.19      -14.55     75.40 o 
   4  11  15      137.73      226.12     60.12 o 
   5  11  15     1250.31     1429.55    103.61 o 
   6  11  15      152.72       30.50     86.58 o 
   7  11  15      108.50      143.13     80.01 o 
  -3  -7  16      291.31      477.27    141.73 o 
  -2  -7  16      436.06      376.28    101.95 o 
  -1  -7  16        8.62      -24.57    104.56 o 
   0  -7  16        2.91       32.58     69.08 o 
   1  -7  16     1356.66     1407.20    118.83 o 
   2  -7  16      432.58      428.39     88.79 o 
   3  -7  16      410.30      432.35    104.66 o 
   4  -7  16     2256.55     2460.44    170.81 o 
  -4  -6  16      288.29      265.01    152.87 o 
  -3  -6  16      187.97      430.67     96.92 o 
  -2  -6  16     5057.79     5754.67    577.70 o 
  -1  -6  16      288.72      270.14     91.23 o 
   0  -6  16      645.75      597.43     77.51 o 
   1  -6  16      518.40      553.85    147.24 o 
   2  -6  16       10.49       20.77     99.84 o 
   3  -6  16      990.55      877.81    140.55 o 
   4  -6  16        7.09       -8.93     57.53 o 
   5  -6  16      956.23      985.37    116.38 o 
   6  -6  16      917.55      982.23    154.87 o 
  -5  -5  16      994.17     1064.92     94.86 o 
  -4  -5  16       68.01       78.31     66.74 o 
  -3  -5  16      936.30     1080.89     96.08 o 
  -2  -5  16        8.23       87.57     63.77 o 
  -1  -5  16     3238.03     3189.06    159.04 o 
   0  -5  16     3571.55     3661.66    163.68 o 
   1  -5  16       16.21      116.22     94.91 o 
   2  -5  16     3427.56     3387.62    208.72 o 
   3  -5  16      662.93      629.04     68.60 o 
   4  -5  16      701.13      733.91     84.37 o 
   5  -5  16     1730.42     1748.22    253.42 o 
   6  -5  16      110.45       39.66     79.31 o 
  -6  -4  16     1294.40     1574.00    134.45 o 
  -5  -4  16      252.48      347.27     79.54 o 
  -4  -4  16     6814.13     7084.36    294.48 o 
  -3  -4  16     1273.04     1141.06     88.62 o 
  -2  -4  16      165.87      227.64     80.57 o 
  -1  -4  16     1423.85     1557.59     93.24 o 
   0  -4  16      227.62      233.71    186.78 o 
   1  -4  16     2121.05     2142.55    109.09 o 
   2  -4  16     3321.01     3342.44    230.19 o 
   3  -4  16      147.27      199.83    104.18 o 
   4  -4  16     1991.43     1785.23    235.94 o 
   5  -4  16     1631.23     1691.64    152.28 o 
   6  -4  16     3858.91     3897.74    284.04 o 
  -7  -3  16     1164.48     1053.32    188.65 o 
  -6  -3  16       33.85       65.47     91.75 o 
  -5  -3  16      910.54      819.62     94.33 o 
  -4  -3  16      785.49      901.42     85.29 o 
  -3  -3  16     1442.34     1398.55     76.99 o 
  -2  -3  16     3935.76     3746.40    171.19 o 
  -1  -3  16     1393.75     1489.05    235.94 o 
   0  -3  16     4463.38     4612.03    169.28 o 
   1  -3  16       20.68      -20.63     64.69 o 
   2  -3  16      466.25      473.55     53.33 o 
   3  -3  16       91.88      118.53     55.14 o 
   4  -3  16      475.93      514.44     41.21 o 
   5  -3  16      147.51      168.33     43.14 o 
   6  -3  16     2655.88     2870.18    176.45 o 
  -7  -2  16      125.44       21.12    105.59 o 
  -6  -2  16     3670.96     3683.93    229.25 o 
  -5  -2  16      330.65      307.39     66.17 o 
  -4  -2  16        4.59      -55.85     55.85 o 
  -3  -2  16     6634.60     6974.13    242.62 o 
  -2  -2  16      356.28      408.05     78.37 o 
  -1  -2  16      663.00      627.91     43.06 o 
   0  -2  16    10810.61    10993.84    337.54 o 
   1  -2  16       53.13      150.03     44.81 o 
   2  -2  16     3418.00     3472.38    135.14 o 
   3  -2  16     4691.77     4468.58    161.91 o 
   4  -2  16     4236.04     4232.06    163.78 o 
   5  -2  16      101.81      103.48     37.54 o 
   6  -2  16      233.55      289.08     47.87 o 
   7  -2  16      468.97      454.27     72.27 o 
  -7  -1  16       49.47      105.36    117.32 o 
  -6  -1  16     5004.13     4784.89    281.57 o 
  -5  -1  16       20.60       72.74     70.16 o 
  -4  -1  16      515.63      621.49     44.64 o 
  -3  -1  16     2268.08     2342.21     90.92 o 
  -2  -1  16     1872.20     1681.80    140.20 o 
  -1  -1  16      485.36      465.72     93.39 o 
   0  -1  16      295.86      310.85     40.19 o 
   1  -1  16     2203.85     1943.10     89.63 o 
   2  -1  16      231.03      197.34     39.42 o 
   3  -1  16     1273.27     1246.90     65.00 o 
   4  -1  16     1702.32     1776.03     81.66 o 
   5  -1  16         .67       51.39     63.12 o 
   6  -1  16      528.60      522.79     46.46 o 
   8  -1  16       36.81      -13.84     51.39 o 
  -7   0  16       20.62       44.58     86.82 o 
  -6   0  16         .44       66.07     70.39 o 
  -5   0  16     2377.72     2486.97    180.09 o 
  -4   0  16      424.50      490.52     46.76 o 
  -3   0  16      205.28      203.30     31.52 o 
  -2   0  16     7939.16     8107.47    237.60 o 
  -1   0  16      176.72      209.18     36.49 o 
   0   0  16     1020.58      914.75     49.64 o 
   1   0  16      170.33      166.50     30.23 o 
   2   0  16       89.56      159.79     49.04 o 
   3   0  16     1851.01     1719.25     76.26 o 
   4   0  16     4744.72     4579.34    164.02 o 
   5   0  16      537.80      556.58     41.06 o 
   6   0  16      771.18      792.16     57.25 o 
   7   0  16     1284.88     1253.94     61.71 o 
   8   0  16        4.50      -16.66     42.47 o 
   9   0  16       80.04      152.52     95.74 o 
  -7   1  16      179.94       55.85     64.80 o 
  -6   1  16      153.17       91.46     56.58 o 
  -5   1  16      925.89      836.55     66.33 o 
  -4   1  16        8.19       63.52     46.23 o 
  -3   1  16       35.73       68.52     42.12 o 
  -2   1  16     4359.19     4311.03    211.65 o 
  -1   1  16        2.44        7.42     30.26 o 
   0   1  16      864.12      961.11     52.96 o 
   1   1  16     2257.51     2368.61     89.30 o 
   2   1  16       94.87      129.51     44.47 o 
   3   1  16     1000.25      964.16     57.25 o 
   4   1  16      625.89      603.04     49.98 o 
   5   1  16      161.82      204.14     34.73 o 
   6   1  16      856.89      741.01     57.96 o 
   7   1  16       32.61      -18.54     35.20 o 
   8   1  16      877.14      864.43     59.83 o 
   9   1  16       60.66       21.12     44.58 o 
  10   1  16      111.40      171.96    154.51 o 
  11   1  16      472.12      448.17    114.74 o 
  -7   2  16      100.26       84.96     64.41 o 
  -6   2  16      809.62      867.76     72.03 o 
  -5   2  16     1504.66     1361.20     95.74 o 
  -4   2  16     1645.63     1399.56    128.35 o 
  -3   2  16        8.37        2.30     29.37 o 
  -2   2  16        3.20       97.04     36.49 o 
  -1   2  16      407.89      366.86     97.61 o 
   0   2  16     1385.20     1438.88    142.08 o 
   1   2  16      992.00     1023.78     80.48 o 
   2   2  16    14840.73    15221.69    408.75 o 
   3   2  16      944.27      878.79     37.28 o 
   4   2  16        3.83      -30.74     30.74 o 
   5   2  16     5718.23     5768.99    191.24 o 
   6   2  16      309.14      267.96     34.96 o 
   7   2  16       16.37       32.62     30.50 o 
   8   2  16     1340.32     1316.81     61.48 o 
   9   2  16      461.41      427.82     65.11 o 
  10   2  16         .94       47.96     53.56 o 
  11   2  16      348.80      372.72     74.36 o 
  -7   3  16      731.60      878.33    215.17 o 
  -6   3  16      224.94      357.84     92.07 o 
  -5   3  16      340.56      353.65     52.66 o 
  -4   3  16     4494.72     4543.80    180.21 o 
  -3   3  16      480.72      447.60     41.90 o 
  -2   3  16     1346.76     1494.32     65.67 o 
  -1   3  16     6255.04     6358.68    174.12 o 
   0   3  16       69.35       69.49     24.09 o 
   1   3  16       59.19       59.52     24.09 o 
   2   3  16     2612.44     2480.57     70.15 o 
   3   3  16      519.94      509.22     33.76 o 
   4   3  16     1207.35     1182.85     49.98 o 
   5   3  16     2295.96     2131.05     84.94 o 
   6   3  16     1299.48     1172.76     59.83 o 
   7   3  16      290.06      295.65     34.96 o 
   8   3  16      899.72      916.05     74.53 o 
   9   3  16     4124.61     4231.21    217.82 o 
  10   3  16        2.84       67.62    119.79 o 
  11   3  16      121.03      106.50    143.49 o 
  -7   4  16     2190.80     2279.50    168.99 o 
  -6   4  16       20.27      -33.89     85.65 o 
  -5   4  16       36.37       81.61     59.46 o 
  -4   4  16     1352.74     1384.41    101.37 o 
  -3   4  16       84.05      160.51     46.81 o 
  -2   4  16     6254.52     6523.41    192.70 o 
  -1   4  16     1049.10     1012.48     56.95 o 
   0   4  16     2226.88     2314.02     75.91 o 
   1   4  16     1512.64     1458.48    168.36 o 
   2   4  16      678.02      681.54     28.64 o 
   3   4  16     5382.26     5355.51    132.11 o 
   4   4  16      379.70      333.38    110.40 o 
   5   4  16         .25       -4.69     21.35 o 
   6   4  16     3118.19     3033.49    122.72 o 
   7   4  16      293.78      309.90     51.86 o 
   8   4  16        1.29       -4.81     44.47 o 
   9   4  16      427.03      494.63     66.14 o 
  10   4  16      423.34      391.96     73.99 o 
  11   4  16      387.49      385.38    171.06 o 
  -6   5  16     1920.36     2091.51    147.94 o 
  -5   5  16     1643.37     1643.67    152.99 o 
  -4   5  16        1.21      -42.60     69.29 o 
  -3   5  16     2210.94     2256.60    108.38 o 
  -2   5  16      787.21      811.25     75.09 o 
  -1   5  16       67.88       86.98     41.12 o 
   0   5  16     8243.21     8448.13    220.72 o 
   1   5  16      955.42     1003.89    106.29 o 
   2   5  16      865.93      791.84     87.17 o 
   3   5  16     4123.84     4017.92    125.37 o 
   4   5  16     1416.30     1362.17     59.68 o 
   5   5  16      644.88      607.97     50.21 o 
   6   5  16      372.83      377.31     39.42 o 
   7   5  16      447.69      436.34     59.13 o 
   8   5  16      395.82      522.22     61.48 o 
   9   5  16      204.37      159.51     99.02 o 
  10   5  16        6.01      -14.93    117.09 o 
  11   5  16      532.04      500.09     95.17 o 
  -6   6  16     2968.28     3337.68    211.71 o 
  -5   6  16       44.84      106.81     79.33 o 
  -4   6  16     3412.73     3547.82    169.13 o 
  -3   6  16     4066.37     4051.72    278.99 o 
  -2   6  16      782.56      837.93    133.40 o 
  -1   6  16     1813.21     1692.02    170.00 o 
   0   6  16      268.02      312.20     37.78 o 
   1   6  16     3686.24     3660.30    116.77 o 
   2   6  16     2130.59     2008.41     73.55 o 
   3   6  16     1319.96     1327.40    124.83 o 
   4   6  16     1290.99     1336.66    142.78 o 
   5   6  16      475.57      468.42     37.09 o 
   6   6  16      219.86      145.86     38.82 o 
   7   6  16      229.84      255.42     44.36 o 
   8   6  16      314.96      348.71     57.93 o 
   9   6  16     1116.41     1316.84    106.54 o 
  10   6  16      158.33      106.83    119.43 o 
  11   6  16       47.66       45.78     71.43 o 
  -5   7  16      750.89      838.28     93.96 o 
  -4   7  16      368.14      474.07     85.58 o 
  -3   7  16      131.73      155.53     56.29 o 
  -2   7  16     4751.76     4663.88    311.96 o 
  -1   7  16      287.59      341.00     50.39 o 
   0   7  16      641.29      526.23     50.94 o 
   1   7  16      346.15      492.15     51.46 o 
   2   7  16     1925.98     1840.97    192.29 o 
   3   7  16     3577.42     3468.34    166.95 o 
   4   7  16      126.50      110.92     32.72 o 
   5   7  16      151.42      209.52     58.93 o 
   6   7  16     2623.03     2374.61    169.88 o 
   7   7  16     1116.73     1050.27    103.71 o 
   8   7  16       45.81      -16.66     70.63 o 
   9   7  16       79.55      -25.81     58.66 o 
  10   7  16       19.05     -133.98    133.98 o 
  -4   8  16      116.19      128.55     65.35 o 
  -3   8  16     1734.28     1849.03    103.04 o 
  -2   8  16      225.15      191.58     48.69 o 
  -1   8  16      286.37      261.38     77.67 o 
   0   8  16     2268.41     2408.59     94.89 o 
   1   8  16     1897.83     2028.52     85.84 o 
   2   8  16      456.15      418.93     68.52 o 
   3   8  16     1708.90     1668.01     84.51 o 
   4   8  16       10.39         .36     72.62 o 
   5   8  16      219.98      263.78     54.09 o 
   6   8  16       55.51       86.58     93.62 o 
   7   8  16      913.26      811.17     80.01 o 
   8   8  16      424.30      176.22     68.05 o 
   9   8  16       53.02      -28.39     70.63 o 
  10   8  16       55.53       11.73    106.06 o 
  -3   9  16     1259.68     1257.58    100.15 o 
  -2   9  16        9.28      -50.39     50.39 o 
  -1   9  16      452.57      528.17    128.23 o 
   0   9  16      139.08      155.87     55.49 o 
   1   9  16      961.01      863.95     99.61 o 
   2   9  16      409.22      415.15     52.61 o 
   3   9  16      245.05      450.05     74.30 o 
   4   9  16      545.69      678.53     67.25 o 
   5   9  16      825.72      791.11     61.80 o 
   6   9  16       19.67       84.71     56.08 o 
   7   9  16      183.00      194.52     60.77 o 
   8   9  16      934.68     1028.22     99.49 o 
   9   9  16      422.65      364.17     98.08 o 
  -2  10  16     1466.17     1375.89    198.63 o 
  -1  10  16      383.07      387.87     70.05 o 
   0  10  16       34.82      215.40     65.47 o 
   1  10  16       82.31      110.61     64.06 o 
   2  10  16      605.64      598.35     83.35 o 
   3  10  16     1415.88     1442.84    128.12 o 
   4  10  16       20.38       38.59     54.28 o 
   5  10  16       96.36      168.39     73.21 o 
   6  10  16        1.86      -87.29     87.29 o 
   7  10  16       16.66       32.62     68.05 o 
   8  10  16       24.12      -28.39     82.60 o 
   0  11  16      146.29      139.65     62.30 o 
   1  11  16       59.40       31.06    106.41 o 
   2  11  16      171.48      126.94     59.63 o 
   3  11  16      267.23      245.91     64.72 o 
   4  11  16        3.38      -27.97     63.59 o 
   5  11  16       53.23        9.22     73.68 o 
   6  11  16      910.34     1149.76    118.26 o 
  -1  -7  17      214.50      143.61     99.53 o 
   0  -7  17        7.41        7.70     86.44 o 
   1  -7  17       49.07      -86.41     86.41 o 
   2  -7  17     1055.25     1320.10    148.53 o 
   3  -7  17      773.62      711.36    126.71 o 
  -3  -6  17     1021.27     1067.25    229.60 o 
  -2  -6  17      225.57      268.90     89.82 o 
  -1  -6  17     1318.64     1200.43    202.38 o 
   0  -6  17     1688.43     1873.94    128.97 o 
   1  -6  17      273.62      147.54     80.41 o 
   2  -6  17      995.99      863.63    100.90 o 
   3  -6  17       80.89      -31.99     64.97 o 
   4  -6  17        1.35      -94.22     94.22 o 
   5  -6  17      568.14      727.46    180.79 o 
  -4  -5  17      981.10     1132.32     90.03 o 
  -3  -5  17       79.32       51.17     68.42 o 
  -2  -5  17      916.49     1054.91     98.13 o 
  -1  -5  17       45.99      107.47     84.47 o 
   0  -5  17      984.32      950.59    108.36 o 
   1  -5  17     1856.96     1716.29    115.28 o 
   2  -5  17     1005.21     1105.97    241.80 o 
   3  -5  17      411.83      403.58     83.19 o 
   4  -5  17      550.55      504.16     79.08 o 
   5  -5  17       14.81      125.13     67.48 o 
   6  -5  17        4.90      -61.31     61.31 o 
   7  -5  17      382.55      561.04    130.70 o 
  -5  -4  17     1741.49     1780.18    226.32 o 
  -4  -4  17      326.84      213.39     90.69 o 
  -3  -4  17     1833.88     1828.09    107.99 o 
  -2  -4  17      516.01      640.18    171.76 o 
  -1  -4  17        7.29      107.35     91.75 o 
   0  -4  17      222.86      138.41    132.57 o 
   1  -4  17       11.83        9.22     22.46 o 
   2  -4  17       91.49      161.15     62.91 o 
   3  -4  17      303.35      405.95     74.40 o 
   4  -4  17      461.35      479.65    131.17 o 
   5  -4  17        9.44       34.25     56.73 o 
   6  -4  17     1100.16     1110.58    154.87 o 
   7  -4  17       40.59      191.94     84.47 o 
  -6  -3  17      585.52      669.21    132.81 o 
  -5  -3  17      163.80      267.96     77.67 o 
  -4  -3  17      310.37      249.43     73.44 o 
  -3  -3  17      341.94      262.84     55.42 o 
  -2  -3  17       47.25       32.97     62.11 o 
  -1  -3  17      353.68      479.96     97.38 o 
   0  -3  17      955.09      819.04    106.53 o 
   1  -3  17       63.32       90.88    110.40 o 
   2  -3  17     1979.97     1958.20    185.49 o 
   3  -3  17      257.26      227.36     39.39 o 
   4  -3  17       13.26       13.70     44.47 o 
   5  -3  17      156.66      218.22    121.55 o 
   6  -3  17      251.88      201.33     96.20 o 
   7  -3  17      709.82      751.80     90.34 o 
   8  -3  17      486.05      360.65    101.13 o 
  -6  -2  17      714.46      579.57     97.85 o 
  -5  -2  17       21.95      -32.62     63.12 o 
  -4  -2  17       96.92       56.31     65.47 o 
  -3  -2  17      166.69       67.81     58.19 o 
  -2  -2  17       94.34      -16.66    101.37 o 
  -1  -2  17       56.92      226.90     77.43 o 
   0  -2  17      214.79      138.44     84.47 o 
   1  -2  17     1817.91     1909.07    135.39 o 
   2  -2  17      890.02      937.17    106.76 o 
   3  -2  17      284.73      349.62     54.44 o 
   4  -2  17     7906.74     7823.78    282.75 o 
   5  -2  17      382.33      284.16     35.90 o 
   6  -2  17      146.54       98.55     44.35 o 
   7  -2  17     1945.90     2033.91    187.95 o 
   8  -2  17     1334.54     1431.34    146.65 o 
  -7  -1  17      259.63      107.47    126.47 o 
  -6  -1  17       14.42       46.69     79.31 o 
  -5  -1  17     1618.73     1679.36    119.20 o 
  -4  -1  17      373.69      182.55     86.35 o 
  -3  -1  17      115.03       79.90     53.97 o 
  -2  -1  17     1729.75     1913.30    156.74 o 
  -1  -1  17        2.56       48.93     38.19 o 
   0  -1  17        5.35      -33.56     46.81 o 
   1  -1  17      768.55      696.90     84.47 o 
   2  -1  17      783.38      694.32    102.07 o 
   3  -1  17       59.59      -11.73     42.24 o 
   4  -1  17     2886.54     2567.25    112.86 o 
   5  -1  17      403.48      431.75     48.34 o 
   6  -1  17      157.12      229.95     49.98 o 
   7  -1  17      679.17      741.01     63.35 o 
   8  -1  17     3109.04     3103.18    232.06 o 
   9  -1  17        9.86       11.73    108.17 o 
  10  -1  17      165.45       58.66     91.28 o 
  -7   0  17       27.02        2.35     92.68 o 
  -6   0  17     1096.76     1085.00    105.36 o 
  -5   0  17       51.97       52.91     37.98 o 
  -4   0  17       19.71      -32.58     44.55 o 
  -3   0  17      170.17      192.84     45.55 o 
  -2   0  17      214.20      163.57     71.57 o 
  -1   0  17      281.53      275.59     35.36 o 
   0   0  17      366.81      334.80     63.00 o 
   1   0  17      861.60      894.97     62.88 o 
   2   0  17     2364.27     2253.53    128.82 o 
   3   0  17     2009.76     1947.32     94.09 o 
   4   0  17       41.36      -46.93     46.93 o 
   5   0  17     5190.11     5195.28    216.58 o 
   6   0  17     1738.91     1683.34     95.50 o 
   7   0  17       57.22       67.81     51.86 o 
   8   0  17      724.95      681.64     60.77 o 
   9   0  17       33.02       -7.04     58.90 o 
  -7   1  17      587.30      462.49     81.19 o 
  -6   1  17      113.08      147.79     81.30 o 
  -5   1  17      336.45      310.58     48.27 o 
  -4   1  17      776.04      826.24     62.01 o 
  -3   1  17     2433.36     2539.69    104.18 o 
  -2   1  17         .18      -14.48     51.39 o 
  -1   1  17     1260.48     1316.70     58.41 o 
   0   1  17     3605.14     3706.95    152.69 o 
   1   1  17         .23       -6.04     60.77 o 
   2   1  17     2696.14     2765.91    111.52 o 
   3   1  17      295.49      366.05     46.46 o 
   4   1  17         .72       34.96     30.27 o 
   5   1  17      518.95      487.83     42.71 o 
   6   1  17      731.88      743.83     50.21 o 
   7   1  17      175.72      234.41     37.07 o 
   8   1  17      937.16      778.55     70.39 o 
   9   1  17      254.26      126.24     61.01 o 
  10   1  17      415.63      280.87     63.35 o 
  -7   2  17       46.48       90.14     77.39 o 
  -6   2  17      519.13      396.91    101.01 o 
  -5   2  17       79.78       85.02     49.15 o 
  -4   2  17     2491.15     2393.72    106.53 o 
  -3   2  17       14.51       31.49     72.51 o 
  -2   2  17      902.39      860.60     77.67 o 
  -1   2  17      871.65      809.62     87.17 o 
   0   2  17     1728.26     1882.57    135.04 o 
   1   2  17      278.23      265.55     50.30 o 
   2   2  17     1938.60     1949.06     59.90 o 
   3   2  17      896.08      898.69     67.70 o 
   4   2  17      567.88      547.43     47.63 o 
   5   2  17       44.89       79.54     46.69 o 
   6   2  17       91.08       56.31     42.24 o 
   7   2  17       15.04       56.31     34.96 o 
   8   2  17     1316.44     1355.31     85.65 o 
   9   2  17      504.64      533.82    105.12 o 
  10   2  17       13.55       46.05    161.08 o 
  11   2  17      211.48      125.59     67.53 o 
  -7   3  17      240.84      326.53     95.31 o 
  -6   3  17       14.93       -3.33     62.87 o 
  -5   3  17     1370.14     1398.75     95.60 o 
  -4   3  17       80.53      197.34     61.24 o 
  -3   3  17      796.70      916.52     53.60 o 
  -2   3  17      705.34      722.03     46.10 o 
  -1   3  17       26.42       14.49     25.67 o 
   0   3  17     1192.11     1260.93     56.69 o 
   1   3  17      213.32      124.30     39.54 o 
   2   3  17     1285.62     1215.87     79.78 o 
   3   3  17      135.52      106.83     24.72 o 
   4   3  17      133.07      103.48     28.63 o 
   5   3  17      465.34      462.49     49.98 o 
   6   3  17     1181.59     1149.76     62.42 o 
   7   3  17      108.73      147.83     37.78 o 
   8   3  17       48.35       37.31     61.01 o 
   9   3  17      344.85      382.03     64.94 o 
  10   3  17       96.27       35.87     67.11 o 
  11   3  17      391.00      392.13    140.90 o 
  -6   4  17      159.74      320.33     90.33 o 
  -5   4  17        9.76      -54.00     54.00 o 
  -4   4  17       30.34      122.79     64.75 o 
  -3   4  17       46.55       36.43     59.08 o 
  -2   4  17        8.88       93.15     56.82 o 
  -1   4  17     1377.35     1420.96    101.72 o 
   0   4  17     1909.34     1810.93     72.63 o 
   1   4  17       95.54       95.15     19.79 o 
   2   4  17       48.35       52.61     30.09 o 
   3   4  17      200.32      169.98     34.96 o 
   4   4  17       43.26       33.92     27.09 o 
   5   4  17      387.94      326.39     42.00 o 
   6   4  17       54.17       65.47     37.54 o 
   7   4  17      195.72      136.33     58.90 o 
   8   4  17      698.84      754.19     61.27 o 
   9   4  17        7.52      -43.39    105.71 o 
  10   4  17     1110.20     1009.54     94.41 o 
  11   4  17       23.75       31.58     68.21 o 
  -6   5  17      285.64      173.59    205.20 o 
  -5   5  17       64.50      151.33     77.81 o 
  -4   5  17        3.01      -72.15     72.15 o 
  -3   5  17      161.04      166.78     95.27 o 
  -2   5  17        2.65      -24.76     49.00 o 
  -1   5  17     1699.84     1651.76     90.67 o 
   0   5  17      684.77      648.90     44.06 o 
   1   5  17     2131.03     2121.08    114.86 o 
   2   5  17      611.73      676.50     76.49 o 
   3   5  17       10.10       12.69     56.52 o 
   4   5  17     1547.45     1716.75     75.67 o 
   5   5  17       26.38       58.66     40.12 o 
   6   5  17      218.44       84.71     87.29 o 
   7   5  17     2798.21     3201.03    213.76 o 
   8   5  17     1101.24     1221.19     81.88 o 
   9   5  17        2.39       56.21    133.63 o 
  10   5  17      510.27      438.63     77.76 o 
  11   5  17         .13       48.71     72.83 o 
  -5   6  17      893.96     1157.62    120.61 o 
  -4   6  17       70.31      113.29     66.03 o 
  -3   6  17       46.88       91.06     79.98 o 
  -2   6  17     2645.79     2752.53    141.86 o 
  -1   6  17      539.77      526.27     55.41 o 
   0   6  17       67.98      120.89     35.99 o 
   1   6  17      699.95      728.82     49.79 o 
   2   6  17      303.28      276.32     48.06 o 
   3   6  17      131.43      112.96     34.67 o 
   4   6  17      773.74      714.50     47.77 o 
   5   6  17       22.58        5.57     31.03 o 
   6   6  17      716.67      617.59    103.48 o 
   7   6  17      726.33      725.29     88.70 o 
   8   6  17     2120.96     2095.29    129.84 o 
   9   6  17        1.53      -51.39    121.55 o 
  10   6  17        1.27        7.04     91.98 o 
  -5   7  17       45.29      156.33     83.90 o 
  -4   7  17       59.95      184.97     77.27 o 
  -3   7  17      219.12      154.55     60.98 o 
  -2   7  17      417.92      482.15    121.43 o 
  -1   7  17      175.53      207.30     50.44 o 
   0   7  17      319.59      277.20     54.79 o 
   1   7  17      826.96      874.18     66.29 o 
   2   7  17      820.26      832.44     57.38 o 
   3   7  17      284.46      250.60     40.51 o 
   4   7  17      271.82      304.50     42.43 o 
   5   7  17     3213.97     3100.97    165.04 o 
   6   7  17      558.61      522.79     97.38 o 
   7   7  17         .34      -25.81     72.97 o 
   8   7  17     6840.03     6551.76    447.00 o 
   9   7  17       83.69      -84.71     96.20 o 
  10   7  17      403.68      496.51    110.05 o 
  -4   8  17      394.72      528.91     80.64 o 
  -3   8  17       14.79       31.98     60.16 o 
  -2   8  17       99.64      135.21     71.68 o 
  -1   8  17      874.75      989.30     75.20 o 
   0   8  17      555.24      485.46     62.27 o 
   1   8  17      161.46      203.72     51.98 o 
   2   8  17     2606.55     3060.01    115.73 o 
   3   8  17       10.70        3.44    152.28 o 
   4   8  17      331.61      285.14     63.18 o 
   5   8  17      952.38     1222.32     82.89 o 
   6   8  17      654.89      704.64     90.10 o 
   7   8  17       26.56      164.72     87.05 o 
   8   8  17        2.59      103.48     68.05 o 
   9   8  17      677.60      686.81     91.51 o 
  -3   9  17        1.74        7.36     62.12 o 
  -2   9  17      659.61      682.79     84.90 o 
  -1   9  17      991.09      952.40     78.30 o 
   0   9  17      554.49      511.20     91.63 o 
   1   9  17      110.13      123.83     61.16 o 
   2   9  17        1.73       33.92    101.95 o 
   3   9  17      578.25      566.64     85.40 o 
   4   9  17        4.28       17.51     57.49 o 
   5   9  17      100.30       58.53     59.05 o 
   6   9  17      434.35      473.04    107.47 o 
   7   9  17      157.51      215.40     72.51 o 
   8   9  17      441.88      448.17     96.44 o 
   9   9  17        2.12      -68.28     68.28 o 
  -1  10  17       21.71       62.23     65.24 o 
   0  10  17      979.95      970.81     81.72 o 
   1  10  17      137.14       53.07     46.57 o 
   2  10  17      520.99      580.90    104.18 o 
   3  10  17       92.42      255.44     92.92 o 
   4  10  17      558.07      557.06     68.06 o 
   5  10  17     1467.32     1519.81     89.68 o 
   6  10  17      485.38      429.87    100.43 o 
   7  10  17        6.91       25.81     91.75 o 
   8  10  17       62.54      103.48     79.78 o 
   1  11  17      267.81      202.29     76.10 o 
   2  11  17      566.57      679.56     93.98 o 
   3  11  17      345.80      370.92    108.29 o 
   4  11  17      197.90      237.12    139.97 o 
   5  11  17      323.92      234.86     96.32 o 
   6  11  17       23.07      -75.09     75.09 o 
  -2  -6  18     1496.82     1548.84    145.01 o 
  -1  -6  18      451.63      288.73     76.56 o 
   0  -6  18      231.58      392.29     94.26 o 
   1  -6  18         .93      -34.29    181.73 o 
   2  -6  18         .81      -69.24     79.66 o 
   3  -6  18      509.38      528.58    122.25 o 
   4  -6  18      187.75      335.89    110.73 o 
  -3  -5  18      234.37      293.41     70.02 o 
  -2  -5  18      402.52      682.50    193.23 o 
  -1  -5  18      418.02      608.74     77.20 o 
   0  -5  18     1377.12     1456.67    132.95 o 
   1  -5  18      166.92      132.86    105.24 o 
   2  -5  18      859.95      911.85     98.25 o 
   3  -5  18       11.61      -45.51     70.50 o 
   4  -5  18      342.30      220.68     76.20 o 
   5  -5  18      760.60     1152.97    215.40 o 
   6  -5  18     1053.26     1034.97    105.63 o 
  -4  -4  18     1223.38     1207.48    100.43 o 
  -3  -4  18      191.25      256.27     72.77 o 
  -2  -4  18      489.73      469.72     73.62 o 
  -1  -4  18      784.88      745.48     77.01 o 
   0  -4  18     2551.38     2749.20    138.76 o 
   1  -4  18        8.27        6.12    103.13 o 
   2  -4  18     1127.05     1035.10     86.78 o 
   3  -4  18      310.52      436.37     76.49 o 
   4  -4  18      308.93      323.44     69.81 o 
   5  -4  18      122.62      120.79     63.95 o 
   6  -4  18      712.38      634.48    109.81 o 
   7  -4  18      299.80      138.44    135.62 o 
  -5  -3  18       25.76       34.96     77.20 o 
  -4  -3  18      585.32      596.00     82.83 o 
  -3  -3  18      280.91      197.34     61.24 o 
  -2  -3  18       39.13      -49.28    136.09 o 
  -1  -3  18     1081.83     1199.03     89.99 o 
   0  -3  18      485.12      521.48     91.86 o 
   1  -3  18     1461.47     1573.13    107.07 o 
   2  -3  18      251.22      246.80     70.39 o 
   3  -3  18     3279.05     3165.27    112.97 o 
   4  -3  18     2808.00     2782.66    137.97 o 
   5  -3  18      969.69     1136.62    127.41 o 
   6  -3  18       66.04      -93.86    117.32 o 
   7  -3  18      834.12      664.05    104.89 o 
   8  -3  18        1.51      -28.39     89.40 o 
  -6  -2  18      227.58       44.58     86.82 o 
  -5  -2  18      878.35      762.36     93.62 o 
  -4  -2  18        1.23      -49.28     61.24 o 
  -3  -2  18      539.67      632.13     85.18 o 
  -2  -2  18     9179.38     9078.66    461.55 o 
  -1  -2  18      583.28      725.29    135.62 o 
   0  -2  18      219.16      255.53     86.82 o 
   1  -2  18     1246.55     1203.03    114.27 o 
   2  -2  18      819.74      669.21     87.76 o 
   3  -2  18      732.58      775.74     59.37 o 
   4  -2  18      286.19      279.23     46.93 o 
   5  -2  18        8.98      103.48     47.40 o 
   6  -2  18      887.59      949.14    122.48 o 
   7  -2  18      103.28      143.13     77.67 o 
   8  -2  18      408.77      437.85     99.25 o 
   9  -2  18      120.16      -77.67     77.67 o 
  -6  -1  18      480.19      503.08     99.96 o 
  -5  -1  18     2472.18     2528.07    165.66 o 
  -4  -1  18       19.82       39.66     75.09 o 
  -3  -1  18      801.67      901.98     84.47 o 
  -2  -1  18         .96       -9.39     44.35 o 
  -1  -1  18       75.82      118.54    170.12 o 
   0  -1  18     3043.76     3278.23    205.31 o 
   1  -1  18      101.55      221.04     67.81 o 
   2  -1  18     4249.28     4455.68    239.34 o 
   3  -1  18     2260.15     2244.38     96.44 o 
   4  -1  18        8.14      -23.46     37.54 o 
   5  -1  18     3053.67     2990.79    143.13 o 
   6  -1  18      615.22      485.72     53.50 o 
   7  -1  18      272.21      164.72     53.50 o 
   8  -1  18      645.08      574.88    102.31 o 
   9  -1  18       15.52      -70.63     70.63 o 
  -6   0  18      244.03      297.30     85.18 o 
  -5   0  18      200.09      246.38     68.52 o 
  -4   0  18     4853.06     4862.25    209.14 o 
  -3   0  18     1439.88     1497.61     88.01 o 
  -2   0  18       68.82       38.23     37.66 o 
  -1   0  18     4102.65     3988.83    185.82 o 
   0   0  18        5.82        5.44     55.02 o 
   1   0  18      663.10      719.04     56.11 o 
   2   0  18     1293.21     1323.40     95.27 o 
   3   0  18      352.37      375.43     56.31 o 
   4   0  18     4061.54     4100.90    142.66 o 
   5   0  18     1997.97     1883.73     92.45 o 
   6   0  18     1561.60     1608.73     81.66 o 
   7   0  18      205.52      191.94     46.93 o 
   8   0  18        8.40         .00     23.46 o 
   9   0  18     1087.47     1059.66    138.68 o 
  -6   1  18       10.24       54.20     87.05 o 
  -5   1  18      722.93      703.90    103.48 o 
  -4   1  18      775.24      789.66    142.55 o 
  -3   1  18       17.50       44.05     44.20 o 
  -2   1  18     4811.04     5173.41    154.03 o 
  -1   1  18     1532.09     1702.63    160.26 o 
   0   1  18      195.43      210.19     41.79 o 
   1   1  18     2882.39     2703.51    119.21 o 
   2   1  18      447.78      569.13     62.13 o 
   3   1  18     3467.63     3384.52    123.89 o 
   4   1  18      135.98      157.45     40.12 o 
   5   1  18       24.84      129.52     42.00 o 
   6   1  18      703.25      533.82     53.73 o 
   7   1  18      580.52      617.59     60.30 o 
   8   1  18      835.15      738.43     71.10 o 
   9   1  18       26.54      -32.62     61.01 o 
  -6   2  18      834.64      873.13    121.66 o 
  -5   2  18     2072.86     2023.20    135.91 o 
  -4   2  18       77.30       50.42     38.33 o 
  -3   2  18     2528.35     2315.15    100.78 o 
  -2   2  18      163.15      148.58     36.79 o 
  -1   2  18      757.28      729.15     47.36 o 
   0   2  18     1651.48     1688.49     89.52 o 
   1   2  18       61.50       97.32     45.76 o 
   2   2  18     1898.23     1946.43     82.01 o 
   3   2  18      406.11      367.92     52.09 o 
   4   2  18     1091.94     1162.90     69.45 o 
   5   2  18     3145.52     3173.81    130.93 o 
   6   2  18      355.93      394.44     49.98 o 
   7   2  18      403.34      333.43     44.11 o 
   8   2  18      168.77      241.68     67.81 o 
   9   2  18       39.65      -28.39     99.02 o 
  10   2  18      122.51      129.52     70.63 o 
  -6   3  18     1358.89     1431.33    137.28 o 
  -5   3  18         .47       18.95     96.44 o 
  -4   3  18     3473.28     3699.03    159.96 o 
  -3   3  18     2099.71     2127.27    172.23 o 
  -2   3  18      716.48      618.79     52.48 o 
  -1   3  18    13721.42    14324.56    439.18 o 
   0   3  18     1474.90     1389.14    100.08 o 
   1   3  18      891.05      951.31     60.20 o 
   2   3  18     3497.89     3302.05    108.64 o 
   3   3  18     1899.76     1830.35     81.47 o 
   4   3  18      173.50      280.87     61.71 o 
   5   3  18     2347.64     2445.94    105.36 o 
   6   3  18      648.04      542.97     54.20 o 
   7   3  18        3.21        9.39     35.20 o 
   8   3  18        5.43       63.12     60.77 o 
   9   3  18      834.62      901.98    125.07 o 
  10   3  18      360.82      317.22     88.70 o 
  11   3  18       22.19      140.70     83.63 o 
  -6   4  18       87.61       67.12     75.31 o 
  -5   4  18      431.44      508.29     81.56 o 
  -4   4  18     1376.49     1566.00    117.66 o 
  -3   4  18      262.74      171.38     72.97 o 
  -2   4  18      282.17      371.28     72.58 o 
  -1   4  18     3335.32     3476.51    147.08 o 
   0   4  18      434.36      518.24     58.03 o 
   1   4  18        8.72      -10.18     29.67 o 
   2   4  18      772.21      794.74     45.84 o 
   3   4  18     3969.47     3908.77    117.43 o 
   4   4  18     1625.51     1527.14    147.36 o 
   5   4  18      444.60      417.90     47.63 o 
   6   4  18     1438.11     1490.47     97.14 o 
   7   4  18      153.95      157.45     60.77 o 
   8   4  18       26.03      -63.59     63.59 o 
   9   4  18      328.28      219.77     61.61 o 
  10   4  18         .81       37.18     85.67 o 
  11   4  18      273.33      258.48     85.76 o 
  -5   5  18      465.95      383.00    260.57 o 
  -4   5  18      392.52      376.23     80.68 o 
  -3   5  18     3655.67     4138.20    267.96 o 
  -2   5  18      986.23      987.78     84.86 o 
  -1   5  18      313.59      302.27     93.39 o 
   0   5  18     6512.00     6573.93    221.16 o 
   1   5  18      822.97      786.70     52.78 o 
   2   5  18       95.44      147.56     50.68 o 
   3   5  18      998.59      975.88     61.13 o 
   4   5  18      171.45      254.67     98.79 o 
   5   5  18      888.78      792.16     62.65 o 
   6   5  18      511.87      579.57     69.92 o 
   7   5  18      314.85      277.59     79.08 o 
   8   5  18       30.16       91.04     93.39 o 
   9   5  18      654.87      725.58     88.28 o 
  10   5  18        8.78      100.20    185.37 o 
  -5   6  18     1402.50     1793.97    153.62 o 
  -4   6  18      429.84      428.02     81.05 o 
  -3   6  18     1021.55     1312.25    346.92 o 
  -2   6  18       15.27      -76.37     83.53 o 
  -1   6  18       24.63       71.41     46.97 o 
   0   6  18      573.01      677.25    153.11 o 
   1   6  18      238.14      298.96     42.80 o 
   2   6  18      216.22      237.45     36.10 o 
   3   6  18      998.74     1120.06     58.73 o 
   4   6  18      101.22      123.63     38.33 o 
   5   6  18      770.67      757.62     70.32 o 
   6   6  18       33.64      -42.24     56.08 o 
   7   6  18       11.24      -44.58    101.13 o 
   8   6  18      337.03       91.04     93.39 o 
   9   6  18       89.48       65.47    105.12 o 
  10   6  18       12.33     -136.33    136.33 o 
  -4   7  18      141.85      206.78     85.00 o 
  -3   7  18     1139.00     1183.28    104.82 o 
  -2   7  18      377.56      273.30     96.09 o 
  -1   7  18      434.11      345.33     78.72 o 
   0   7  18       31.35       92.66     87.17 o 
   1   7  18      133.34       44.63     71.45 o 
   2   7  18      584.09      710.51     57.18 o 
   3   7  18     1218.94     1223.54    125.65 o 
   4   7  18     1778.62     1792.10     94.52 o 
   5   7  18      106.00      -24.61     54.65 o 
   6   7  18       10.83      119.90     81.66 o 
   7   7  18     6220.85     6388.22    348.45 o 
   8   7  18      829.68      781.13    124.60 o 
   9   7  18      175.94      -28.39    124.83 o 
  10   7  18       54.87       23.46     93.86 o 
  -3   8  18      689.13      632.64     85.66 o 
  -2   8  18      531.12      655.86     70.69 o 
  -1   8  18      143.55      265.20     65.40 o 
   0   8  18      158.42      209.78     67.34 o 
   1   8  18     2071.14     2107.53     93.69 o 
   2   8  18        9.22       49.74     42.62 o 
   3   8  18       81.52       56.23     35.84 o 
   4   8  18      354.72      356.30    138.56 o 
   5   8  18      205.69      312.11     69.97 o 
   6   8  18       18.31       44.58     79.54 o 
   7   8  18      343.78      454.27    138.44 o 
   8   8  18      260.32      171.06     63.35 o 
   9   8  18      149.42       58.66     68.28 o 
  -2   9  18      162.55      261.19     73.44 o 
  -1   9  18       65.49       10.08     55.99 o 
   0   9  18     1515.30     1664.93    135.74 o 
   1   9  18        2.84      -37.36     50.80 o 
   2   9  18      394.45      453.47    130.58 o 
   3   9  18      494.85      601.37     78.83 o 
   4   9  18        6.58      178.45     77.61 o 
   5   9  18     1009.15     1298.51     97.21 o 
   6   9  18      302.79      520.44    132.57 o 
   7   9  18      104.77       67.81     70.16 o 
   8   9  18      257.78      302.46     75.79 o 
  -1  10  18     1092.99     1162.86    107.34 o 
   0  10  18      101.51       70.74     55.61 o 
   1  10  18       92.32      169.71     96.56 o 
   2  10  18     1512.83     1788.15    147.47 o 
   3  10  18      465.59      520.64     80.88 o 
   4  10  18      448.59      375.36     78.86 o 
   5  10  18      793.78      772.79     80.88 o 
   6  10  18       32.29        7.04     75.32 o 
   7  10  18      154.44      179.97     65.00 o 
   2  11  18       32.76      126.17     78.61 o 
   3  11  18     1601.24     1645.14    122.60 o 
   4  11  18       65.02      -10.46     66.03 o 
   1  -6  19       84.94      -42.15     87.15 o 
   2  -6  19       92.13       11.87     96.22 o 
  -2  -5  19      155.60      124.43     96.17 o 
  -1  -5  19      142.74        8.61    190.18 o 
   0  -5  19      254.86      119.34     82.38 o 
   1  -5  19     1844.21     1992.74    245.32 o 
   2  -5  19      168.32      141.30     93.86 o 
   3  -5  19       16.20       89.81     72.41 o 
   4  -5  19     2982.54     2789.15    185.49 o 
   5  -5  19       59.41      172.16     89.98 o 
  -3  -4  19        2.64       25.81     75.32 o 
  -2  -4  19     1168.39     1267.93    104.42 o 
  -1  -4  19       87.54      216.61     89.84 o 
   0  -4  19       18.32      235.87     83.35 o 
   1  -4  19      346.25      474.43    174.69 o 
   2  -4  19      723.24      860.79    138.68 o 
   3  -4  19      178.80      258.83     90.09 o 
   4  -4  19      176.57      270.23     66.75 o 
   5  -4  19      144.15      297.30    147.12 o 
   6  -4  19       55.30       51.39     88.93 o 
  -4  -3  19      189.24      204.14     88.70 o 
  -3  -3  19      127.96      -79.54    105.36 o 
  -2  -3  19      338.69      336.95    115.68 o 
  -1  -3  19      124.30      164.72    105.83 o 
   0  -3  19      141.92       77.67    119.67 o 
   1  -3  19      356.09      253.89    111.22 o 
   2  -3  19      945.21     1069.04    148.77 o 
   3  -3  19      290.46      284.16     53.97 o 
   4  -3  19      218.92      178.80     89.40 o 
   5  -3  19     1024.14      839.09    126.24 o 
   6  -3  19       29.96      -21.12     75.32 o 
   7  -3  19         .69      -46.69    121.78 o 
   8  -3  19       19.62      185.37    141.02 o 
  -5  -2  19      110.90      107.47    117.56 o 
  -4  -2  19        1.02      -28.39     94.56 o 
  -3  -2  19     1067.27     1162.90    109.11 o 
  -2  -2  19       70.55      -63.12    126.24 o 
  -1  -2  19     1699.17     1759.84    154.40 o 
   0  -2  19     1335.62     1501.73    153.93 o 
   1  -2  19        2.29       89.17     79.54 o 
   2  -2  19      266.58      176.22     77.20 o 
   3  -2  19       12.92       79.54     39.66 o 
   4  -2  19     1888.25     1647.68    106.29 o 
   5  -2  19     1077.94      955.01     74.85 o 
   6  -2  19      304.95      182.55     82.60 o 
   7  -2  19      354.51      316.07    123.89 o 
   8  -2  19     1508.77     1727.46    189.36 o 
  -5  -1  19      497.81      507.30     87.29 o 
  -4  -1  19      287.98      307.39     74.85 o 
  -3  -1  19      134.49      114.51     58.19 o 
  -2  -1  19       10.77      176.22     74.62 o 
  -1  -1  19      210.35      284.16     84.94 o 
   0  -1  19      106.15      131.87     75.56 o 
   1  -1  19      684.44      666.63    129.99 o 
   2  -1  19     3239.13     3184.61    180.44 o 
   3  -1  19      370.53      384.82     58.90 o 
   4  -1  19       15.76       56.31     40.12 o 
   5  -1  19     1063.66      934.36     73.91 o 
   6  -1  19      852.03      600.69     64.06 o 
   7  -1  19        1.71       23.46     63.35 o 
   8  -1  19     1169.45     1246.90    150.64 o 
   9  -1  19     1671.69     1780.02    183.96 o 
  -5   0  19      186.14      117.79     84.00 o 
  -4   0  19     1155.22     1019.06    105.12 o 
  -3   0  19        4.93      -28.39     54.20 o 
  -2   0  19      271.27      253.73     49.73 o 
  -1   0  19       26.61       45.97     64.76 o 
   0   0  19      137.99      128.06     44.88 o 
   1   0  19     1229.64     1230.01    118.97 o 
   2   0  19     2726.59     2676.36    190.53 o 
   3   0  19     1931.75     2122.13    102.54 o 
   4   0  19       41.19       39.66     46.93 o 
   5   0  19     2788.19     2711.56    136.33 o 
   6   0  19     2104.89     1896.40    109.58 o 
   7   0  19       78.98       63.12     46.93 o 
   8   0  19      124.70       28.39     61.48 o 
  -6   1  19       57.63       49.28    126.47 o 
  -5   1  19      990.49      627.21     87.29 o 
  -4   1  19      268.07      206.02    100.78 o 
  -3   1  19     2303.15     2339.82    107.17 o 
  -2   1  19        1.25       26.06     37.54 o 
  -1   1  19      290.61      356.90     51.15 o 
   0   1  19     5083.12     5285.44    259.52 o 
   1   1  19      660.05      824.57     67.63 o 
   2   1  19      374.53      505.19     87.05 o 
   3   1  19      878.34      712.38     61.95 o 
   4   1  19         .27       37.31     44.35 o 
   5   1  19     1263.92     1176.28     76.49 o 
   6   1  19        6.30      -23.46     44.58 o 
   7   1  19      302.02      360.65     45.99 o 
   8   1  19      266.49      246.38     65.47 o 
   9   1  19       25.22      124.13    100.43 o 
  -6   2  19     2270.36     2495.05    175.98 o 
  -5   2  19       34.62      -71.75     78.84 o 
  -4   2  19      961.88     1028.33     99.28 o 
  -3   2  19      356.63      406.29     45.48 o 
  -2   2  19     1130.71     1085.00     61.90 o 
  -1   2  19         .04      -24.14     65.58 o 
   0   2  19      391.21      383.11     51.46 o 
   1   2  19     1452.37     1420.03     86.82 o 
   2   2  19      918.24      967.16     62.42 o 
   3   2  19      120.87       89.17     40.36 o 
   4   2  19     2188.94     2341.76    107.94 o 
   5   2  19       14.84       42.24     42.24 o 
   6   2  19       84.17      214.00     50.92 o 
   7   2  19     2819.79     2736.90    157.21 o 
   8   2  19      644.00      671.55    110.52 o 
   9   2  19      225.33      166.13     77.43 o 
  10   2  19      152.35      178.80    121.78 o 
  -5   3  19     1488.03     1256.99    159.68 o 
  -4   3  19      284.97      183.04     89.77 o 
  -3   3  19         .31      -50.18     50.18 o 
  -2   3  19       59.94       -9.27     64.33 o 
  -1   3  19     1167.70     1186.58    100.78 o 
   0   3  19      235.49      246.09     34.51 o 
   1   3  19      730.85      703.99    114.04 o 
   2   3  19      415.35      395.56     54.79 o 
   3   3  19      464.14      508.65    115.33 o 
   4   3  19      338.01      307.39     49.28 o 
   5   3  19         .61      -16.66     40.12 o 
   6   3  19     1506.61     1671.38     91.04 o 
   7   3  19       33.73       -2.35     38.01 o 
   8   3  19     2283.82     2180.56    176.45 o 
   9   3  19     1524.50     1490.47    153.46 o 
  10   3  19      195.37      272.89     89.63 o 
  -5   4  19       65.74      214.80    106.21 o 
  -4   4  19       42.74       -4.47    111.46 o 
  -3   4  19      306.21      145.67     85.65 o 
  -2   4  19       24.86      130.42     64.17 o 
  -1   4  19       10.33      -45.61     45.61 o 
   0   4  19     3051.74     3210.05    143.54 o 
   1   4  19      716.26      788.46     51.12 o 
   2   4  19      962.36      924.11     75.20 o 
   3   4  19      559.68      547.71     50.25 o 
   4   4  19       37.13       48.66     43.41 o 
   5   4  19     3146.38     3135.56    146.42 o 
   6   4  19       29.04       49.28     46.93 o 
   7   4  19        1.82       13.84     91.04 o 
   8   4  19       15.67       98.55    115.45 o 
   9   4  19      150.53      367.92    118.97 o 
  10   4  19      747.61      565.73    122.02 o 
  -5   5  19      350.45      367.61     98.42 o 
  -4   5  19      104.91      205.75     78.63 o 
  -3   5  19      234.99      342.97    166.83 o 
  -2   5  19      278.56      239.08    138.56 o 
  -1   5  19       19.89      107.94     88.23 o 
   0   5  19      589.66      593.65     52.86 o 
   1   5  19       12.70      -34.24     43.26 o 
   2   5  19     1820.17     1662.02    128.12 o 
   3   5  19      127.18      132.37     57.49 o 
   4   5  19     1241.82     1399.97     76.92 o 
   5   5  19      289.86      369.80     44.82 o 
   6   5  19      589.62      681.64     98.55 o 
   7   5  19     2867.31     2959.11    200.15 o 
   8   5  19      662.68      518.33     99.25 o 
   9   5  19      224.98      166.13     84.94 o 
  10   5  19      478.17      622.28    130.46 o 
  -4   6  19      275.74      454.73    209.66 o 
  -3   6  19       84.00      119.73     96.24 o 
  -2   6  19     1343.22     1494.63    149.70 o 
  -1   6  19       51.17       71.44     41.43 o 
   0   6  19      885.04     1095.03    114.62 o 
   1   6  19     1818.46     1749.01     85.34 o 
   2   6  19     1449.82     1539.85     71.41 o 
   3   6  19      396.05      316.62     70.51 o 
   4   6  19     1011.75      998.86     74.38 o 
   5   6  19      189.80      286.05     68.29 o 
   6   6  19      181.19      129.52     66.17 o 
   7   6  19        3.01         .00     23.46 o 
   8   6  19     1693.54     2148.88    193.11 o 
   9   6  19       46.31       18.54     81.89 o 
  10   6  19       10.62      103.48     93.62 o 
  -4   7  19      104.07      164.72    115.68 o 
  -3   7  19       88.12       72.74    154.40 o 
  -2   7  19      311.71      269.41     68.45 o 
  -1   7  19      411.40      422.80     57.46 o 
   0   7  19      161.29      180.84     51.81 o 
   1   7  19      716.25      780.61    204.61 o 
   2   7  19      710.16      748.59     58.24 o 
   3   7  19       74.74      -34.88     44.69 o 
   4   7  19       41.16       -7.58     84.35 o 
   5   7  19     1750.15     1878.77    118.63 o 
   6   7  19      480.82      413.91     88.70 o 
   7   7  19      484.65      545.08    101.84 o 
   8   7  19      122.31       56.31     91.75 o 
   9   7  19      254.39      143.13    119.43 o 
  -3   8  19      324.70      290.88     91.63 o 
  -2   8  19      753.24      772.96     84.60 o 
  -1   8  19      549.96      510.06     71.00 o 
   0   8  19     1793.55     2008.15    109.42 o 
   1   8  19       32.02       57.29     49.62 o 
   2   8  19      152.30       84.21    122.02 o 
   3   8  19      191.75      334.52     63.12 o 
   4   8  19      195.91      306.61     61.74 o 
   5   8  19       46.31       74.79     76.26 o 
   6   8  19      125.12      136.33    113.10 o 
   7   8  19      387.47      328.27    105.36 o 
   8   8  19        6.52        9.39     61.01 o 
   9   8  19       36.75      -54.20    152.75 o 
  -1   9  19      892.47      771.20     91.27 o 
   0   9  19       69.37       53.52     62.75 o 
   1   9  19         .10      -35.05     62.27 o 
   2   9  19       85.33       18.26     76.71 o 
   3   9  19       25.84      -51.21     73.74 o 
   4   9  19     1000.78     1107.18    119.70 o 
   5   9  19      145.12       13.74     77.66 o 
   6   9  19       14.33     -100.66    100.66 o 
   7   9  19      271.01      279.23     68.05 o 
   8   9  19      172.29       34.96     77.20 o 
   0  10  19       38.48      176.36     80.13 o 
   1  10  19        2.35      -54.40    119.43 o 
   2  10  19        7.55       37.38     81.87 o 
   3  10  19       93.32       58.84     76.26 o 
   4  10  19        3.28      -41.05    137.85 o 
   5  10  19      151.04      174.72     60.66 o 
   6  10  19      379.67      529.36     95.97 o 
   0  -5  20      205.93      172.19    172.23 o 
   1  -5  20        7.41      111.42    113.56 o 
   2  -5  20        2.65       52.85    145.71 o 
   3  -5  20     2525.86     2478.35    178.43 o 
  -2  -4  20        3.21     -164.72    164.72 o 
  -1  -4  20       11.66       56.31    103.24 o 
   0  -4  20     5732.54     6155.60    372.69 o 
   1  -4  20      444.31      442.59    141.14 o 
   2  -4  20      351.88      554.97     91.69 o 
   3  -4  20      925.67      797.56    150.41 o 
   4  -4  20      418.79      279.23    105.36 o 
   5  -4  20      103.83     -135.62    135.62 o 
  -3  -3  20     2317.99     2309.14    153.69 o 
  -2  -3  20      146.78       95.74    116.62 o 
  -1  -3  20       92.48      215.40    136.56 o 
   0  -3  20      152.36      349.62    153.93 o 
   1  -3  20     3422.57     3701.53    288.85 o 
   2  -3  20      203.92      565.73    126.71 o 
   3  -3  20        8.19        7.04     47.16 o 
   4  -3  20     2563.34     2661.35    204.85 o 
   5  -3  20      144.30      194.52    114.98 o 
   6  -3  20      758.69      600.69    133.04 o 
   7  -3  20      841.59      808.59    121.31 o 
  -4  -2  20       34.50       82.13     68.52 o 
  -3  -2  20      334.77      358.77     82.60 o 
  -2  -2  20     8652.96     8831.11    400.54 o 
  -1  -2  20      606.31      709.80    136.80 o 
   0  -2  20        3.40      -86.35     86.35 o 
   1  -2  20     1541.74     1486.71    145.71 o 
   2  -2  20      160.45      263.27     81.66 o 
   3  -2  20     1400.69     1337.48     84.94 o 
   4  -2  20      682.19      684.23     70.86 o 
   5  -2  20        3.90      154.87    119.43 o 
   6  -2  20      346.49      384.82     98.79 o 
   7  -2  20      399.85      462.49    104.18 o 
   8  -2  20     1047.78      940.22    133.75 o 
  -4  -1  20       50.24      -51.39     81.89 o 
  -3  -1  20      662.12      661.70     99.72 o 
  -2  -1  20       49.35      103.48     59.13 o 
  -1  -1  20      682.15      603.04    130.93 o 
   0  -1  20     1440.67     1402.01    156.04 o 
   1  -1  20      370.78      333.43    129.05 o 
   2  -1  20     1909.17     2024.99    170.12 o 
   3  -1  20        1.21       42.24     47.16 o 
   4  -1  20      531.97      513.87     57.02 o 
   5  -1  20      119.56       34.96     44.58 o 
   6  -1  20      161.59      112.63     56.55 o 
   7  -1  20       35.83       -2.35     87.76 o 
   8  -1  20      113.78      176.22     77.20 o 
  -5   0  20       34.54       39.66     91.51 o 
  -4   0  20     3268.14     3748.93    219.39 o 
  -3   0  20      299.95      246.38     86.58 o 
  -2   0  20      120.08      222.68     65.00 o 
  -1   0  20     2616.33     2582.76    145.04 o 
   0   0  20      501.58      556.92     73.74 o 
   1   0  20      558.08      794.74    120.14 o 
   2   0  20     1070.12     1326.92    116.38 o 
   3   0  20      281.70      319.59     64.06 o 
   4   0  20     1034.75      997.48     73.44 o 
   5   0  20      737.07      689.39     68.75 o 
   6   0  20     1388.26     1348.27     99.49 o 
   7   0  20        7.63       46.69     56.31 o 
   8   0  20      110.40      274.53    110.75 o 
  -5   1  20       68.24       -9.39    123.89 o 
  -4   1  20      577.64      813.98    146.42 o 
  -3   1  20      484.23      522.78     54.20 o 
  -2   1  20      839.75      844.59     56.02 o 
  -1   1  20      235.85      330.78     54.67 o 
   0   1  20      950.56     1101.95    124.48 o 
   1   1  20       23.87      119.99     94.91 o 
   2   1  20      384.66      272.89     84.71 o 
   3   1  20      629.55      636.83     65.94 o 
   4   1  20      137.61      176.22     53.97 o 
   5   1  20     1316.58     1257.23     85.88 o 
   6   1  20      144.45      122.02     61.01 o 
   7   1  20        3.74      -28.39     46.93 o 
   8   1  20       19.72        7.04     44.58 o 
   9   1  20      347.64      190.53    103.01 o 
  -5   2  20      153.08      173.79     73.15 o 
  -4   2  20        2.65       20.99     77.14 o 
  -3   2  20      658.40      665.13     94.11 o 
  -2   2  20      468.14      522.30    104.07 o 
  -1   2  20      327.52      371.08     51.18 o 
   0   2  20      587.47      615.01     55.38 o 
   1   2  20       41.99      -42.31     47.22 o 
   2   2  20      183.78      179.26     49.67 o 
   3   2  20      342.25      329.91     50.92 o 
   4   2  20      614.66      531.71     55.85 o 
   5   2  20     1611.64     1892.18    105.36 o 
   6   2  20     3007.38     2964.51    137.03 o 
   7   2  20       48.86      -39.66     39.66 o 
   8   2  20      519.37      518.33    105.83 o 
   9   2  20      732.96      676.72    100.90 o 
  10   2  20      106.14      279.23    121.55 o 
  -5   3  20      444.41      338.78     86.97 o 
  -4   3  20      261.28      363.51     91.89 o 
  -3   3  20         .03      207.77     79.90 o 
  -2   3  20       17.55       49.63     64.07 o 
  -1   3  20      142.04      162.27     87.05 o 
   0   3  20     4177.30     4351.26    187.10 o 
   1   3  20       59.75      -15.55     65.58 o 
   2   3  20      179.01      176.86     43.53 o 
   3   3  20     2954.63     2927.52    105.59 o 
   4   3  20      235.49      150.17     51.15 o 
   5   3  20      348.09      269.61     46.23 o 
   6   3  20      109.38      200.15     53.50 o 
   7   3  20       68.31        7.04     98.79 o 
   8   3  20       57.73      140.79     76.96 o 
   9   3  20      133.39       70.16     79.54 o 
  10   3  20      178.17      136.33     91.51 o 
  -4   4  20      154.35      138.17    207.54 o 
  -3   4  20     2862.64     3336.48    187.95 o 
  -2   4  20      259.58      133.46     71.41 o 
  -1   4  20      101.21      116.32     63.81 o 
   0   4  20       64.08       23.80     73.74 o 
   1   4  20      877.28      863.34     64.16 o 
   2   4  20        5.35       24.39     37.19 o 
   3   4  20      543.33      555.91     55.21 o 
   4   4  20     6631.99     7083.23    256.76 o 
   5   4  20       97.24      119.90     46.69 o 
   6   4  20      155.78       23.46     49.28 o 
   7   4  20     2308.38     2601.75    207.66 o 
   8   4  20         .13      -84.47     84.47 o 
   9   4  20       91.23      159.79     82.13 o 
  10   4  20      132.77       51.39    117.32 o 
  -4   5  20        9.24      116.26     77.61 o 
  -3   5  20      198.51       95.74    114.74 o 
  -2   5  20     3623.65     3702.31    215.62 o 
  -1   5  20       83.56       89.76     95.03 o 
   0   5  20        2.73      -25.04     45.66 o 
   1   5  20     5634.11     5813.82    203.49 o 
   2   5  20         .63       -1.85     39.76 o 
   3   5  20      201.09      220.05     43.28 o 
   4   5  20      352.37      346.90     50.27 o 
   5   5  20      264.46      241.68     42.24 o 
   6   5  20      352.13      437.85     76.96 o 
   7   5  20       73.45     -103.71    103.71 o 
   8   5  20      113.86      178.80    112.63 o 
   9   5  20       78.57       89.17     63.12 o 
  10   5  20      391.09      290.73    100.66 o 
  -4   6  20       10.98      -39.66     98.32 o 
  -3   6  20       78.19      186.55     86.76 o 
  -2   6  20      279.33      326.68     69.95 o 
  -1   6  20       75.50      -30.89     46.23 o 
   0   6  20     1811.75     1882.39    339.06 o 
   1   6  20        2.04       22.72     44.65 o 
   2   6  20      591.07      535.70     63.12 o 
   3   6  20      740.25      803.03     60.90 o 
   4   6  20      482.96      630.67    117.21 o 
   5   6  20     1513.33     1426.89    155.10 o 
   6   6  20       49.40     -101.60    101.60 o 
   7   6  20      126.77      117.79     81.89 o 
   8   6  20      379.65      406.17    103.48 o 
   9   6  20      178.59       95.74    133.75 o 
  -3   7  20     1535.74     1568.80    130.48 o 
  -2   7  20       34.76       74.92     56.31 o 
  -1   7  20     1356.78     1324.78     90.46 o 
   0   7  20      150.62      230.37     52.71 o 
   1   7  20      543.57      615.81     64.03 o 
   2   7  20     1382.35     1415.21    132.11 o 
   3   7  20      611.01      589.05     58.25 o 
   4   7  20      371.78      355.60     64.64 o 
   5   7  20       30.03      155.93     63.44 o 
   6   7  20      357.25      542.97    103.95 o 
   7   7  20      134.32      238.87     79.31 o 
   8   7  20       38.40      -23.46    110.28 o 
   9   7  20      138.53      194.52    108.17 o 
  -2   8  20     2207.66     2075.28    131.39 o 
  -1   8  20      268.97      221.92     64.67 o 
   0   8  20      394.60      459.10    147.12 o 
   1   8  20     1558.71     1806.30    107.34 o 
   2   8  20        1.82       53.60     50.45 o 
   3   8  20     1464.89     1343.26    153.34 o 
   4   8  20     1422.68     1323.64    102.17 o 
   5   8  20      686.32      878.08    103.83 o 
   6   8  20      105.25      129.52     82.60 o 
   7   8  20       37.69      179.97     81.89 o 
   8   8  20       20.39       21.12    148.06 o 
   0   9  20      624.81      678.67    121.31 o 
   1   9  20        5.99      -57.86     57.86 o 
   2   9  20       71.02      -98.75    118.14 o 
   3   9  20      165.25      101.95     75.32 o 
   4   9  20      907.95      942.29     87.83 o 
   5   9  20     1074.71     1177.49    109.47 o 
   6   9  20      151.20       79.54    102.77 o 
   7   9  20      252.66      168.48    162.14 o 
   2  10  20      594.74      532.51    120.02 o 
   3  10  20      989.89     1147.77    203.44 o 
   4  10  20       35.94       29.80     82.96 o 
   5  10  20       82.54      193.00     94.33 o 
  -1  -4  21      990.71      853.17    169.88 o 
   0  -4  21         .51      103.48    110.28 o 
   1  -4  21      338.14      173.64    126.47 o 
   2  -4  21     2763.41     3261.57    265.62 o 
   3  -4  21      209.41      171.06    121.55 o 
   4  -4  21       46.14       79.54    121.78 o 
  -2  -3  21      106.51       30.50    180.91 o 
  -1  -3  21        7.85        4.69    113.33 o 
   0  -3  21      149.92       51.39    128.59 o 
   1  -3  21       19.15      197.34    106.06 o 
   2  -3  21     1125.33      949.14    170.12 o 
   3  -3  21      990.77      890.48    118.50 o 
   4  -3  21      779.17      893.29    136.09 o 
   5  -3  21       17.32        7.04    148.53 o 
   6  -3  21      740.93      738.43    139.61 o 
  -3  -2  21      792.23      925.44    117.79 o 
  -2  -2  21      253.05      107.47     91.28 o 
  -1  -2  21      106.79      229.95    124.83 o 
   0  -2  21      706.59      720.13    163.78 o 
   1  -2  21       90.73      277.59    140.55 o 
   2  -2  21      344.60      375.43     88.23 o 
   3  -2  21       20.52       51.39     58.43 o 
   4  -2  21       95.37       49.28     56.55 o 
   5  -2  21      327.53      333.43     99.02 o 
   6  -2  21        1.87      -54.20    145.48 o 
   7  -2  21       96.28        2.35    111.69 o 
  -3  -1  21      121.90       54.20     87.05 o 
  -2  -1  21       23.69       28.39     75.32 o 
  -1  -1  21     1217.88     1632.19    183.96 o 
   0  -1  21       65.03      179.97     96.20 o 
   1  -1  21       32.48      -86.58     86.58 o 
   2  -1  21     2605.37     2676.36    215.40 o 
   3  -1  21        5.67        7.04     70.63 o 
   4  -1  21     2137.66     1990.26    103.71 o 
   5  -1  21        4.98       39.66     61.01 o 
   6  -1  21      518.09      712.38     95.74 o 
   7  -1  21        9.55      124.13    122.02 o 
   8  -1  21      195.40      162.37    129.52 o 
  -4   0  21     2059.87     2139.96    170.35 o 
  -3   0  21      130.55      173.64     65.00 o 
  -2   0  21      131.94      173.64     77.90 o 
  -1   0  21      156.62      164.72     65.94 o 
   0   0  21     1207.78     1088.28    130.93 o 
   1   0  21       53.58      159.79     74.62 o 
   2   0  21      167.92       67.81     84.47 o 
   3   0  21     1714.15     1624.21     97.61 o 
   4   0  21       48.62       44.58     47.16 o 
   5   0  21      109.43      110.52     59.13 o 
   6   0  21     5963.05     6489.35    273.13 o 
   7   0  21      227.79      159.79     56.31 o 
   8   0  21      517.04      561.04     91.75 o 
  -4   1  21       45.54      124.13    124.13 o 
  -3   1  21     2182.25     2003.40    182.08 o 
  -2   1  21        1.19       49.28     98.79 o 
  -1   1  21      108.02      168.04    120.61 o 
   0   1  21     3697.14     3625.61    178.44 o 
   1   1  21        7.67       92.04     69.06 o 
   2   1  21      248.37      229.95     67.58 o 
   3   1  21      805.73      786.53     67.81 o 
   4   1  21      158.66      191.94     59.13 o 
   5   1  21       64.06       13.84     51.39 o 
   6   1  21      125.22        9.39     56.08 o 
   7   1  21       29.13      -32.62     49.28 o 
   8   1  21       16.56       16.66     96.67 o 
  -4   2  21      383.04      295.65    143.37 o 
  -3   2  21      143.65      177.93     66.48 o 
  -2   2  21       17.60      -42.04     61.03 o 
  -1   2  21        3.44      142.81    140.55 o 
   0   2  21        1.72      -37.31     93.39 o 
   1   2  21       49.78       22.02    111.46 o 
   2   2  21      163.37      138.88     44.27 o 
   3   2  21      223.80      178.80     49.28 o 
   4   2  21     1705.77     1679.36    107.23 o 
   5   2  21      351.00      452.16     57.72 o 
   6   2  21      193.37      305.74     66.17 o 
   7   2  21     1915.61     2064.41    132.11 o 
   8   2  21      572.43      778.55     97.38 o 
   9   2  21        3.71       13.84     97.85 o 
  -4   3  21      130.31      184.43    123.78 o 
  -3   3  21      402.95      356.92     76.82 o 
  -2   3  21     1673.52     1821.68    123.66 o 
  -1   3  21      873.70      887.16     86.72 o 
   0   3  21      419.62      519.23     67.63 o 
   1   3  21      669.44      775.06     71.72 o 
   2   3  21     2097.58     1967.44    197.10 o 
   3   3  21      118.58      197.03     50.53 o 
   4   3  21       12.45       37.31     46.69 o 
   5   3  21       32.53      114.51     48.81 o 
   6   3  21       42.28       58.66     40.12 o 
   7   3  21       79.96      129.52     79.31 o 
   8   3  21      525.22      639.41     90.57 o 
   9   3  21      128.40     -116.85    116.85 o 
  -4   4  21      349.71      207.02    114.01 o 
  -3   4  21      122.40      190.91     76.44 o 
  -2   4  21      329.41      296.84     71.10 o 
  -1   4  21       68.90      143.53     59.07 o 
   0   4  21      881.10      997.99    124.36 o 
   1   4  21       10.79        7.61     41.85 o 
   2   4  21     1205.05     1406.16     83.69 o 
   3   4  21       64.37      -16.17     41.75 o 
   4   4  21     1140.03     1053.32     84.94 o 
   5   4  21      298.61      367.92     61.24 o 
   6   4  21      278.06      241.68     97.85 o 
   7   4  21      165.89       25.81     94.09 o 
   8   4  21      160.21      229.95    117.56 o 
   9   4  21       10.78      214.00    131.87 o 
  -3   5  21      190.43      294.67    101.83 o 
  -2   5  21      116.61      115.79     70.08 o 
  -1   5  21      371.85      488.92     67.58 o 
   0   5  21      510.62      376.91     58.74 o 
   1   5  21       78.19       63.71     46.11 o 
   2   5  21       73.83       95.31     49.97 o 
   3   5  21       55.25       33.16     40.80 o 
   4   5  21      495.30      646.92     59.24 o 
   5   5  21      807.04      694.32     76.49 o 
   6   5  21       92.53      119.90     73.21 o 
   7   5  21      244.13      321.23     86.82 o 
   8   5  21      814.41      991.38    137.27 o 
   9   5  21        5.40      -30.50    138.68 o 
  -3   6  21        5.01      115.15    103.48 o 
  -2   6  21       12.21      -69.94     69.94 o 
  -1   6  21      279.20      286.98     63.46 o 
   0   6  21       92.34       94.89     49.77 o 
   1   6  21       75.49      101.65     52.12 o 
   2   6  21     2395.92     2398.11    181.73 o 
   3   6  21        2.56      -25.94     40.02 o 
   4   6  21       24.10       58.01     56.20 o 
   5   6  21      749.42      850.35    110.28 o 
   6   6  21      367.79      429.87     98.32 o 
   7   6  21      306.17      367.92    107.70 o 
   8   6  21       15.98        9.39    119.20 o 
   9   6  21      161.79      136.33    115.45 o 
  -2   7  21       26.94      -23.46     70.39 o 
  -1   7  21      761.29      875.58    245.20 o 
   0   7  21      161.34      242.39     56.51 o 
   1   7  21      783.84      843.45     93.39 o 
   2   7  21      168.79      285.02     56.32 o 
   3   7  21     1231.23     1281.58    128.47 o 
   4   7  21      120.91      287.55    220.45 o 
   5   7  21       65.45      171.02     71.52 o 
   6   7  21      828.09      949.14    128.35 o 
   7   7  21        9.34       34.96     81.89 o 
   8   7  21      361.31      133.98     94.33 o 
  -1   8  21       80.91       60.94     62.41 o 
   0   8  21     2219.94     2362.06    123.71 o 
   1   8  21      339.44      345.88     71.48 o 
   2   8  21      359.54      341.67     67.46 o 
   3   8  21      496.47      577.01     83.01 o 
   4   8  21       22.41       67.40     68.61 o 
   5   8  21      411.81      601.19    112.86 o 
   6   8  21      124.89      470.93    149.23 o 
   7   8  21       29.76       -9.39     84.24 o 
   1   9  21       38.78      -72.48     72.48 o 
   2   9  21      354.42      218.48     95.08 o 
   3   9  21        8.29       -2.97     71.77 o 
   4   9  21      449.95      450.69     86.59 o 
   5   9  21      364.05      525.54    161.67 o 
   6   9  21      230.63      164.72     89.63 o 
   0  -3  22      240.70      124.13    117.56 o 
   1  -3  22      220.01      309.26    132.81 o 
   2  -3  22        3.78      -84.71    138.21 o 
   3  -3  22        8.54       89.17    117.09 o 
   4  -3  22      289.96      272.89    103.95 o 
  -2  -2  22     1324.69     1226.49    122.25 o 
  -1  -2  22       19.71       13.84    174.81 o 
   0  -2  22      592.44      274.53    150.88 o 
   1  -2  22      737.90      664.05    157.21 o 
   2  -2  22     1609.56     1589.25    169.88 o 
   3  -2  22       96.87       46.69     60.77 o 
   4  -2  22      484.20      406.17    140.55 o 
   5  -2  22      735.96      735.85    131.40 o 
   6  -2  22      755.03      783.95    168.24 o 
  -2  -1  22       26.57      140.79     81.66 o 
  -1  -1  22     1119.80     1179.56    156.27 o 
   0  -1  22      692.64      913.71    143.60 o 
   1  -1  22      154.13      229.95    110.28 o 
   2  -1  22       86.40      -30.50     81.89 o 
   3  -1  22     1223.10     1206.31    104.42 o 
   4  -1  22         .98       11.73     49.28 o 
   5  -1  22     1548.58     1348.27    106.76 o 
   6  -1  22      319.07      264.91     97.85 o 
  -3   0  22      583.14      518.33    132.34 o 
  -2   0  22      182.32      187.95     72.97 o 
  -1   0  22      203.20      124.13     74.38 o 
   0   0  22     4828.48     4940.22    394.91 o 
   1   0  22      347.87      322.87    100.90 o 
   2   0  22       83.94      140.79     94.33 o 
   3   0  22      743.93      598.35     68.75 o 
   4   0  22      980.99      884.61     92.22 o 
   5   0  22     1914.03     2144.42    134.69 o 
   6   0  22      504.24      600.69     76.03 o 
   7   0  22        4.18       98.55    124.13 o 
   8   0  22      434.23      367.92    135.62 o 
  -3   1  22     2652.67     3113.98    275.71 o 
  -1   1  22        6.82      -18.54     86.35 o 
   0   1  22      146.38      162.37     96.20 o 
   1   1  22       84.18      103.92     66.94 o 
   2   1  22     1243.37     1223.21     94.80 o 
   3   1  22      206.13      284.16     70.16 o 
   4   1  22      748.81      679.06     78.37 o 
   5   1  22     1251.57     1366.10    103.95 o 
   6   1  22      124.12       72.74     49.51 o 
   7   1  22      278.51      314.42     75.56 o 
   8   1  22       57.27      107.47     79.31 o 
  -3   2  22      154.39      100.43    157.45 o 
  -2   2  22     2450.82     2483.45    166.93 o 
  -1   2  22     1771.22     1926.05    254.12 o 
   0   2  22      750.05      679.06    116.15 o 
   1   2  22     2009.04     2049.04    186.19 o 
   2   2  22      100.82      149.09    132.93 o 
   3   2  22     1643.59     1755.62    113.57 o 
   4   2  22        2.07       44.58     60.77 o 
   5   2  22      334.38      243.33     58.90 o 
   6   2  22     2042.20     2042.59    122.48 o 
   7   2  22       70.86       28.39    115.68 o 
   8   2  22      428.32      452.16    103.01 o 
  -3   3  22     1325.01     1484.96    161.55 o 
  -2   3  22       88.50       54.93     69.91 o 
  -1   3  22       55.94       33.61     89.05 o 
   0   3  22     2324.83     2499.09    133.56 o 
   1   3  22        2.28       81.79    103.01 o 
   2   3  22       11.91        3.20     49.39 o 
   3   3  22     1570.44     1583.58     83.65 o 
   4   3  22      549.78      641.75     68.75 o 
   5   3  22     1136.26     1139.91     72.04 o 
   6   3  22      168.75       86.58     58.66 o 
   7   3  22       17.69      -13.84    100.43 o 
   8   3  22       10.02       54.20     77.67 o 
   9   3  22       59.31      -46.69     93.39 o 
  -3   4  22     2315.67     2239.80    156.33 o 
  -2   4  22      213.98      164.02     81.69 o 
  -1   4  22     1138.67     1178.29     95.15 o 
   0   4  22       70.92      131.81     84.52 o 
   1   4  22      544.25      571.26     58.16 o 
   2   4  22       15.66       11.67     54.94 o 
   3   4  22       65.61       55.28     43.62 o 
   4   4  22      262.65      225.49     56.78 o 
   5   4  22      107.27      -18.54     65.47 o 
   6   4  22      435.13      443.95     89.87 o 
   7   4  22      604.13      591.31    103.71 o 
   8   4  22       92.43       -7.04     87.29 o 
   9   4  22      165.49      162.37    101.13 o 
  -2   5  22     1878.97     1994.48    155.62 o 
  -1   5  22      121.22      118.15    103.24 o 
   0   5  22      628.47      755.19     81.47 o 
   1   5  22     6221.03     5846.09    259.79 o
[truncated: 10,852 more chars]
